# Supplementary material for: The effect of Haemophilus influenzae type B and pneumococcal conjugate vaccines on childhood meningitis mortality: a systematic review
Source: BMC Public Health. 2013 Sep 17;13(Suppl 3):S21. doi: 10.1186/1471-2458-13-S3-S21 (PMC3847464; doi:10.1186/1471-2458-13-S3-S21)
Supplement: Additional File 1 — Supplementary Tables 1,2 and 3. Supplementary Table 1 (sheet 1): Complete data on included Hib studies. Supplementary Table 2 (sheet 2): Compete data on included PCV studies. Supplemental Table 3: Data from final Hib studies used in effect size estimation. [file 1471-2458-13-S3-S21-S1.xlsx]

## Sheet: calcs
rr	ln(rr)	N_Vaccinated	p_vaccinated	N_control	p_control		SE		LB, UB
	-0.0690286	21490	0.00572	21358	0.006133	0.125204	0.2454	-0.314429	0.730206	Mulholland AC Mort
		0.00808865		0.00758743				0.176372	1.19288
0.283959	-1.25892	21490	9.30665e-05	21358	0.000327746	0.801726	1.57138	-2.83031	0.0589948	Mulholland Hib meningitis mortality
		0.499953		0.14281				0.312458	1.36678
3.03951e-08	-17.309	10334.3	0.000329	100000	7e-05	0.66096	1.29548	-18.6045	8.32116e-09	Russell Hib meningitis morbidity
		0.294021		0.142847				-16.0135	1.11026e-07
	-0.139262	566	0.00353357	889	0.00674916	0.814724	1.59686	-1.73612	0.176203	Renner, Susp Men CFR
		0.498233		0.165542				1.4576	4.29562
	-1.54665	447623	0.000107233	474743	2.31704e-05	0.334272	0.655174	-2.20182	0.110601	Simoes, Hib meningitis
		0.0208311		0.090907				-0.891477	0.41005
	-0.70948	447623	0.000247977	474743	0.000122171	0.162006	0.317532	-1.02701	0.358075	Simoes, Probable meningitis
		0.00900677		0.0172393				-0.391947	0.67574
#REF!	#REF!	752	0.137	227	0.145	0.185345	0.363276	#REF!	#REF!	Simoes, ABM CFR
		0.00837669		0.025976				#REF!	#REF!
	-0.385662	19922	0.000652545	19914	0.000954103	0.27726	0.543429	-0.929091	0.394912	Klugman, PCV SP Meningitis all serotypes
		0.0768729						0.157766	1.17089
	-0.287682	28147	0.00121	21358	0.00161	0.24158	0.473496	-0.761178	0.467116	gessner, Hib men mort, 1+ dose			161	121	0.000156245
		0.0293263		0.0290345				0.185814	1.2042				34.3864	34.0579
	-0.616186	28147	0.00086	21358	0.00161	0.265161	0.519715	-1.1359	0.321133	gessner, Hib men mort, 3 doses			161	86	0.000131746
		0.0412758		0.0290345				-0.0964708	0.908036				34.3864	24.2064
	-0.0304592	28147	0.01877	21358	0.01936	0.0650298	0.127458	-0.157918	0.85392	gessner, Hib mort, 1+doses			1936	1877	0.000609948
		0.00185727		0.00237161				0.0969993	1.10186				413.491	528.319
	-0.026344	28147	0.01125	21358	0.01155	0.0844359	0.165494	-0.191838	0.82544	gessner, Hib mort, 1+doses			1155	1125	0.000474018
		0.0031225		0.00400693				0.13915	1.1493				246.685	316.654
	Need to download nascimento 2001
	Need to get tables for lagos 1996
	-2.40795	36741	5.44351e-05	35264	0.000623866	0.738511	1.44748	-3.85543	0.0211645	Lagos, Hib meningitis
		0.499973		0.0454262				-0.960463	0.382715
			0.0828215
		0.000623866	0.0872545
		5.44351e-05
	-1.28735	380	0.0605263	1000	0.219	0.210744	0.413058	-1.70041	0.182608	Diaz, Hib meningitis
		0.0408467		0.00356621				-0.874297	0.417155
	-1.98893	28147	0.000181758	26926	2.7179e-05	1.24974	2.44949	-4.43842	0.0118146	gessner, Hib meningitis		0.136842	19	2.6	5.74431e-05
		0.195432		1.36642				0.460561	1.58496				5.11594	0.731822
	-0.790786	28147	0.000822694	26926	0.000407685	0.366345	0.718037	-1.50882	0.22117	gessner, bacterial meningitis, at least 1 dose		0.453488	86	39	0.000122172
		0.0431492		0.0910597				-0.0727489	0.929834				23.1564	10.9773
	-0.830348	28147	0.000746164	26926	0.000355418	0.389916	0.764236	-1.59458	0.202993	gessner, bacterial meningitis, 3 doses		0.435897	78	34	0.000116355
		0.0475784		0.104456				-0.0661126	0.936025				21.0023	9.56998
	-0.693147	28147	0.00128187	26926	0.000700382	0.284024	0.556686	-1.24983	0.286553	gessner, ac (possible bacterial) meningitis, at least 1 dose		0.5	134	67	0.000152466
		0.02768		0.0529894				-0.136461	0.87244				36.0808	18.8585
	-0.761098	28147	0.00131057	26926	0.000669022	0.287312	0.563131	-1.32423	0.266008	gessner, ac (possible bacterial) meningitis, 3 doses		0.467153	137	64	0.000154162
		0.0270731		0.055475				-0.197967	0.820397				36.8886	18.0141
	-0.176391	28147	0.00514662	26926	0.00471451	0.121277	0.237702	-0.414093	0.660939	gessner, hosp meningitis		0.83829	538	451	0.00030491
		0.0068676		0.00784041				0.0613109	1.06323				144.862	126.943
	-0.176391	28147	0.00514662	26926	0.00471451	0.121277	0.237702	-0.414093	0.660939	gessner, hosp meningitis		0.83829	538	451	0.00030491
		0.0068676		0.00784041				0.0613109	1.06323				144.862	126.943
	-0.293479	28147	0.00330991	26926	0.00269699	0.156306	0.30636	-0.599839	0.5489	gessner, AC meningitis. At least 1 dose		0.745665	346	258	0.000244748
		0.0106982		0.0137333				0.0128805	1.01296				93.164	72.6193
	-0.179172	28147	0.00303249	26926	0.00277017	0.158271	0.310211	-0.489383	0.613004	gessner, AC meningitis, 3 doses		0.835962	317	265	0.000234299
		0.0116802		0.0133696				0.131039	1.14001				85.3554	74.5896
	-0.830348	28147	0.000746164	26926	0.000355418	0.389916	0.764236	-1.59458	0.202993	gessner, bacterial meningitis		0.435897	78	34	0.000116355
		0.0475784		0.104456				-0.0661126	0.936025				21.0023	9.56998
	-0.0788481	28147	0.00466831	26926	0.00471451	0.124158	0.24335	-0.322198	0.724554	gessner, hosp meningitis		0.92418	488	451	0.000290465
		0.00757489		0.00784041				0.164502	1.17881				131.399	126.943
	-2.06835	9578691	0.000285976	10183172	3.19817e-05	0.0586123	0.11488	-2.18323	0.112677	kmetzsch, Hib meningitis		0.126394	26.9	3.4	3.80354e-06
		0.000364956		0.00307044				-1.95347	0.141781				2739.27	325.675
	-2.33076	9578691	7.65437e-05	10183172	6.58447e-06	0.127584	0.250065	-2.58082	0.0757118	kmetzsch, Hib meningitis		0.0972222	7.2	0.7	1.968e-06
		0.0013638		0.014914				-2.08069	0.124844				733.188	67.0508
	-0.673345	2739.27	0.1373	325.675	0.067	0.212255	0.41602	-1.08936	0.33643	kmetzsch, CFR Hib meningitis
		0.00229379		0.0427584				-0.257325	0.773117
	-0.739597	2.63455e+08	6.83e-05	6.6227e+07	3.26e-05	0.0227757	0.0446404	-0.784238	0.456467	miranzi, hib meningitis incidence		0.477306	6.83	3.26	4.55143e-07
		5.55703e-05		0.000463162				-0.694957	0.499096				2.63455e+08	6.6227e+07
													17994	2159
	-0.986134	2.63455e+08	1.26131e-05	6.6227e+07	4.68087e-06	0.0593862	0.116397	-1.10253	0.33203	miranzi, hib meningitis CFR		0.373016	1.26	0.47	1.95597e-07
		0.000300929		0.00322579				-0.869737	0.419062				2.63455e+08	6.6227e+07
													3323	310
	0.353465	2.63455e+08	0.000109184	6.6227e+07	0.000155465	0.0114835	0.0225077	0.330957	1.3923	miranzi, bacterial meningitis incidence		1.42399	10.92	15.55	5.75449e-07
		3.47607e-05		9.711e-05				0.375972	1.45641				2.63455e+08	6.6227e+07
													28765	10296
	-0.155149	2.63455e+08	1.67277e-05	6.6227e+07	1.43144e-05	0.0358015	0.0701709	-0.22532	0.798261	miranzi, bacterial meningitis CFR		0.856287	1.67	1.43	2.25251e-07
		0.000226908		0.00105484				-0.0849783	0.918532				2.63455e+08	6.6227e+07
													4407	948
	-3.6558	9578691	0.000259185	10183172	5.92603e-06	0.130283	0.255355	-3.91115	0.0200174	Ribeiro, Hib meningitis		0.0258409	24.38	0.63	3.62105e-06
		0.00040269		0.0165711				-3.40044	0.0333585				2482.66	60.3458
	-6.25383	257000	0.000119484	196843	3.91683e-07	3.60593	7.06762	-13.3214	1.63896e-06	Ruocco, Hib meningitis		0.00192308	15.6	0.03	1.62247e-05
		0.0325614		12.9702				0.813792	2.25645				30.7075	0.0771
	-2.41591		#DIV/0!		#DIV/0!	#DIV/0!	#DIV/0!	#DIV/0!	#DIV/0!	Freitas, Hib meningitis		0.0892857	168	15	#DIV/0!
		#DIV/0!		#DIV/0!				#DIV/0!	#DIV/0!					15
	-0.888359	257000	0.000621932	196843	0.000436073	0.133781	0.26221	-1.15057	0.316456	Perez, Bacterial meningitis, 0-1yo		0.41133	81.2	33.4	3.7007e-05
		0.0062525		0.0116448				-0.626149	0.534647				159.837	85.838
	-0.916291	257000	0.000145526	196843	9.92263e-05	0.279154	0.547142	-1.46343	0.231441	Perez, Bacterial meningitis, 1-4yo		0.4	19	7.6	1.79055e-05
		0.026734		0.051193				-0.369149	0.691322				37.4002	19.532
	0.776529	257000	8.80815e-05	196843	0.000326402	0.244399	0.479022	0.297507	1.3465	Perez, Bacterial meningitis, 0-1yo, CFR		2.17391	11.5	25	1.39306e-05
		0.0441717		0.0155591				1.25555	3.50977				22.6369	64.25
	-0.110542	257000	6.58696e-05	196843	0.000100532	0.331053	0.648864	-0.759406	0.467944	Perez, Bacterial meningitis, 0-1yo, CFR		0.895349	8.6	7.7	1.20469e-05
		0.0590681		0.050528				0.538322	1.71313				16.9285	19.789
	-1.16899	257000	0.000157781	196843	8.3559e-05	0.292318	0.572943	-1.74194	0.175181	Takemura		0.31068	20.6	6.4	1.8644e-05
		0.0246572		0.0607926				-0.59605	0.550984				40.5497	16.448
	-1.50408	3500000	2e-06	3.77778e+06	9e-06	0.415052	0.813502	-2.31758	0.0985117	von gottberg, Bacterial meningitis, 0-1yo, CFR		0.222222	0.9	0.2	5.24222e-07
		0.142857		0.0294115				-0.690575	0.501288				3.77778e+06	3500000
													34	7
	-1.1314	950000	2e-05	887097	6.2e-05	0.266104	0.521563	-1.65297	0.191481	von gottberg, Bacterial meningitis, 0-1yo, CFR		0.322581	6.2	2	3.29947e-06
		0.0526305		0.0181807				-0.609839	0.543439				887097	950000
													55	19
	-2.47694	21490	4.65333e-05	21358	0.00056185	1.04079	2.03994	-4.51688	0.010923	Mulholland Hib Meningitis, 3 doses
		0.999953		0.0832865				-0.436994	0.645976
	-9.21034	21490	4.65333e-07	21358	0.000187283	10.0125	19.6245	-28.8348	3.00053e-13	Mulholland Hib Meningitis, 2 doses
		100		0.249953				10.4141	33327.4
	-0.294371	21490	0.0001396	21358	0.000187283	0.763701	1.49685	-1.79123	0.166756	Mulholland Hib Meningitis, 1 doses
		0.333287		0.249953				1.20248	3.32837
	-2.76462	21490	4.65333e-05	21358	0.000749134	1.03073	2.02023	-4.78485	0.00835535	Mulholland Hib Meningitis, at least 2 doses
		0.999953		0.0624532				-0.744388	0.475025
0.190618	-1.65748	1019832	3.27884e-05	1021887	0.000172011	0.18866	0.369774	-2.02726	0.131696	Dickinson, Hib Meningitis incidence
		0.0299045		0.00568809				-1.28771	0.275902
0.542296	-0.611944	1019832	0.000145178	1021887	0.00026771	0.102017	0.199954	-0.811898	0.444015	Dickinson, AB Meningitis incidence
		0.00675316		0.0036544				-0.411989	0.662331
1.66	0.506818					#DIV/0!	#DIV/0!	#DIV/0!	#DIV/0!	Perez, ABM CFR
		#DIV/0!		#DIV/0!				#DIV/0!	#DIV/0!
0.671875	-0.397683	94304	0.000911944	94304	0.00135731	0.139353	0.273131	-0.670814	0.511292	Wilson, AC Meningitis incidence (U5 pop from Y1996 for Fiji)
		0.0116173		0.0078019				-0.124552	0.882893
0.541237	-0.613898	94304	0.00111342	94304	0.00205718	0.121067	0.237291	-0.851189	0.426907	Wilson, Bact Meningitis incidence (U5 pop from Y1996 for Fiji)
		0.00951321		0.00514404				-0.376606	0.686186
0.263158	-1.335	94304	5.302e-05	94304	0.000201476	0.502604	0.985103	-2.3201	0.0982634	Wilson, Hib Meningitis incidence (U5 pop from Y1996 for Fiji)
		0.199989		0.052621				-0.349898	0.70476
Dickinson, Hib Meningitis incidence	1998	<1	33.9	205408	69.6333	0-4	175.776	1021887	17.2011	0.000172011
		1-4	13	816479	106.142
	2000	<1	9.9	206281	20.4218	0-4	33.4386	1019832	3.27884	3.27884e-05
		1-4	1.6	813551	13.0168
Dickinson, Bacterial Meningitis incidence	1998	<1	67.2	205408	138.034	0-4	273.57	1021887	26.771
		1-4	16.6	816479	135.536
	2000	<1	48.9	206281	100.871	0-4	148.057	1019832	14.5178
		1-4	5.8	813551	47.186

## Sheet: Hope reabstraction-20121005
study_id	exclude_analysis	outcomecat	vaccine	studytype	Limitations	popn generalizability	Intervention generalizability	age_lb	age_ub	age range (mo)	Events control	events intervention	effect	effect_lb	effect_ub	effect range	schedule	doses	RR measure	imm_covg	Indirect_effects	carriage_impact	Final_Quality	Generalizable to what region/setting?	Vaccines used	uses period
Adegbola, The Gambia, 2005 (0-60mo)	1	All-cause mortality	Hib conjugate vaccine (DTP-PRP-T)	Case-control	Start with low quality for case-control; no major limitations noted	Moderate	moderate	0	60	0-60			0.62	0.25	1.58	0.25-1.58		1 dose	Vaccine Efficacy	0.94	Yes	Yes	Low Quality	low-income SSA	PRP-T vaccine. Delivered through Gambia's EPI since 1997
Adegbola, The Gambia, 2005 (0-60mo)	1	All-cause mortality	Hib conjugate vaccine (DTP-PRP-T)	Case-control	Start with low quality for case-control; no major limitations noted	Moderate	moderate	0	60	0-60			0.06	0.01	0.38	0.01-0.38		2 doses	Vaccine Efficacy	0.84	Yes	Yes	Low Quality	low-income SSA	PRP-T vaccine. Delivered through Gambia's EPI since 1997
Adegbola, The Gambia, 2005 (0-60mo)	1	All-cause mortality	Hib conjugate vaccine (DTP-PRP-T)	Case-control	Start with low quality for case-control; no major limitations noted	High	moderate	0	60	0-60			0.06	0.01	0.38	0.01-0.38		3 doses	Vaccine Efficacy	0.68	Yes	Yes	Low Quality	low-income SSA	PRP-T vaccine. Delivered through Gambia's EPI since 1997
Adegbola, The Gambia, 2005 (0-60mo)	0	Hib meningitis morbidity	Hib conjugate vaccine (DTP-PRP-T)	Case-control	None major	Moderate	moderate	0	60	0-60		total 36 (CC)	0.65	0.23	1.84	0.23-1.84	2,3,4 months (in practice usually later)	1 dose	Vaccine Efficacy	1 dose: 90% at 12 mo (2000)	Yes	Yes	Low Quality	low-income SSA	PRP-T vaccine. Delivered through Gambia's EPI since 1997
Adegbola, The Gambia, 2005 (0-60mo)	0	Hib meningitis morbidity	Hib conjugate vaccine (DTP-PRP-T)	Case-control	None major	High	moderate	0	60	0-60			0.07	0.01	0.58	0.01-0.58	2,3,4 months (in practice usually later)	2 doses	Vaccine Efficacy	2 doses: 80% at 12 mo (2000)	Yes	Yes	Low Quality	low-income SSA	PRP-T vaccine. Delivered through Gambia's EPI since 1997
Adegbola, The Gambia, 2005 (0-60mo)	0	Hib meningitis morbidity	Hib conjugate vaccine (DTP-PRP-T)	Case-control	None major	Moderate	moderate	0	60	0-60			0.04	1e-06	0.53	0.000001-0.53	2,3,4 months (in practice usually later)	3 doses	Vaccine Efficacy	3 doses: 60% at 12 mo (2000)	Yes	Yes	Low Quality	low-income SSA	PRP-T vaccine. Delivered through Gambia's EPI since 1997
Baqui, Bangladesh, 2007 (3-23mo)	0	Bacterial meningitis morbidity	Hib conjugate vaccine (DTP-PRP-T)	Case-control	+1 for controlled for demographic differences between cases and controls.	moderate	moderate	3	23	3-23		total 41 (CC)	0.46	0.17	1.21	0.17-1.21	6,10,14 weeks	At least 1 dose	Vaccine Efficacy	1-dose coverage of DPT or DPT-HIB = 97.7%, age range unspecified	No	No	Moderate Quality	low-income South Asia	Hib-DPT vaccine (Hib conjugate, adsorbed diphtheria, tetanus, and pertussis combined vaccine-TetractHib manufactured by Sanofi Pasteur, Lyon, France
Baqui, Bangladesh, 2007 (3-23mo)	0	Bacterial meningitis morbidity	Hib conjugate vaccine (DTP-PRP-T)	Case-control	+1 for controlled for demographic differences between cases and controls.	moderate	moderate	3	23	3-23			0.29	0.08	1.01	0.08-1.01	6,10,14 weeks	At least 2 doses	Vaccine Efficacy	2-dose coverage of DPT or DPT-HIB = %, age range unspecified	No	No	Moderate Quality	low-income South Asia	Hib-DPT vaccine (Hib conjugate, adsorbed diphtheria, tetanus, and pertussis combined vaccine-TetractHib manufactured by Sanofi Pasteur, Lyon, France
Baqui, Bangladesh, 2007 (3-23mo)	0	Bacterial meningitis morbidity	Hib conjugate vaccine (DTP-PRP-T)	Case-control	+1 for controlled for demographic differences between cases and controls.	moderate	moderate	3	23	3-23			0.6	0.15	2.38	0.15-2.38	6,10,14 weeks	At least 3 doses	Vaccine Efficacy	3-dose coverage of DPT or DPT-HIB = 93.4%, age range unspecified	No	No	Moderate Quality	low-income South Asia	Hib-DPT vaccine (Hib conjugate, adsorbed diphtheria, tetanus, and pertussis combined vaccine-TetractHib manufactured by Sanofi Pasteur, Lyon, France
Baqui, Bangladesh, 2007 (3-23mo)	0	Hib meningitis morbidity	Hib conjugate vaccine (DTP-PRP-T)	Case-control	+1 for controlled for demographic differences between cases and controls.	moderate	moderate	3	23	3-23		total 15 (CC)	0.35	1e-06	2.9	0.000001-2.9	6,10,14 weeks	3 doses	Vaccine Efficacy	3-dose coverage of DPT or DPT-HIB = 93.4%, age range unspecified	No	No	Moderate Quality	low-income South Asia	Hib-DPT vaccine (Hib conjugate, adsorbed diphtheria, tetanus, and pertussis combined vaccine-TetractHib manufactured by Sanofi Pasteur, Lyon, France
Baqui, Bangladesh, 2007 (3-23mo)	0	Hib meningitis morbidity	Hib conjugate vaccine (DTP-PRP-T)	Case-control	+1 for controlled for demographic differences between cases and controls.	moderate	moderate	3	23	3-23			0.1	1e-06	0.66	0.000001-0.66	6,10,14 weeks	At least 1 dose	Vaccine Efficacy	1-dose coverage of DPT or DPT-HIB = 97.7%, age range unspecified	No	No	Moderate Quality	low-income South Asia	Hib-DPT vaccine (Hib conjugate, adsorbed diphtheria, tetanus, and pertussis combined vaccine-TetractHib manufactured by Sanofi Pasteur, Lyon, France
Baqui, Bangladesh, 2007 (3-23mo)	0	Hib meningitis morbidity	Hib conjugate vaccine (DTP-PRP-T)	Case-control	+1 for controlled for demographic differences between cases and controls.	moderate	moderate	3	23	3-23			0.11	1e-06	0.72	0.000001-0.72	6,10,14 weeks	At least 2 doses	Vaccine Efficacy	2 doses: 80% at 12 mo (2000)	No	No	Moderate Quality	low-income South Asia	Hib-DPT vaccine (Hib conjugate, adsorbed diphtheria, tetanus, and pertussis combined vaccine-TetractHib manufactured by Sanofi Pasteur, Lyon, France
Cutts, The Gambia, 2005 (1-30mo)	0	All-cause mortality	PCV-9	RCT	None major	moderate	moderate	1	30	1-30	389	330	0.8448	0.74	0.98	0.74-0.98	mean roughly 11, 17, 24 weeks (early childhood routine schedule is 2,3,4 months)	1 dose	Vaccine Efficacy	.	No	No	High Quality	low-income SSA	PCV-9
Cutts, The Gambia, 2005 (1-30mo)	0	SP Meningitis, All-serotypes	PCV-9	RCT	None major	Moderate	moderate	1	30	1-30	11	14	0.88	0.32	1.84	0.32-1.84	mean roughly 11, 17, 24 weeks (early childhood routine schedule is 2,3,4 months)	3 doses	Vaccine Efficacy	.	No	No	High Quality	low-income SSA	PCV-9	1	Determined by reference to Enwere paper
Cutts, The Gambia, 2005 (1-30mo)	0	SP Meningitis, Vaccine-serotypes	PCV-9	RCT	None major	Moderate	moderate	1	30	1-30	12	1	0.08	1e-06	0.66	0.000001-0.66		3 doses	Vaccine Efficacy	.	No	No	High Quality	low-income SSA	PCV-9
Daza, Malawi, 2006 (1-59mo)	0	Hib meningitis morbidity	Hib conjugate vaccine (DTP-PRP-T)	Case-control	Under-vaccinated control set likely causing bias toward the null	High	moderate	1	59	1-59		total 43 (CC)	1.12	0.46	2.73	0.46-2.73	6,10, 14 weeks	1 dose	Incidence rate	3-dose coverage 96% of children 12–23 months of age in Blantyre Blantyre had received all recommended vaccinations and 96% had received the third dose of pentavalent vaccine compared to 64% and 82%,	Yes	No	Very low quality	low-income SSA	vaccine - pentavalent formulation consisting of two-dose vials of liquid Tritanrix (DPT-hepatitis B) combined on-site at health centers with powdered Hiberix (Hib capsular polysaccharide bound to tetanus toxoid).
Daza, Malawi, 2006 (1-59mo)	0	Hib meningitis morbidity	Hib conjugate vaccine (DTP-PRP-T)	Case-control	Under-vaccinated control set likely causing bias toward the null	High	moderate	1	59	1-59			0.13	0.03	0.63	0.03-0.63	6,10, 14 weeks	2 doses	Incidence rate	3-dose coverage 96% of children 12–23 months of age in Blantyre Blantyre had received all recommended vaccinations and 96% had received the third dose of pentavalent vaccine compared to 64% and 82%,	Yes	No	Very low quality	low-income SSA	vaccine - pentavalent formulation consisting of two-dose vials of liquid Tritanrix (DPT-hepatitis B) combined on-site at health centers with powdered Hiberix (Hib capsular polysaccharide bound to tetanus toxoid).
Daza, Malawi, 2006 (1-59mo)	0	Hib meningitis morbidity	Hib conjugate vaccine (DTP-PRP-T)	Case-control	Under-vaccinated control set likely causing bias toward the null	High	moderate	1	59	1-59			0.35	0.17	0.88	0.17-0.88	6,10, 14 weeks	At least 1 dose	Incidence rate	3-dose coverage 96% of children 12–23 months of age in Blantyre Blantyre had received all recommended vaccinations and 96% had received the third dose of pentavalent vaccine compared to 64% and 82%,	Yes	No	Very low quality	low-income SSA	vaccine - pentavalent formulation consisting of two-dose vials of liquid Tritanrix (DPT-hepatitis B) combined on-site at health centers with powdered Hiberix (Hib capsular polysaccharide bound to tetanus toxoid).	note - meningitis not clearly define here, assuming it to be clinical
Daza, Malawi, 2006 (1-59mo)	0	Hib meningitis morbidity	Hib conjugate vaccine (DTP-PRP-T)	Case-control	Under-vaccinated control set likely causing bias toward the null	High	moderate	1	59	1-59			0.09	0.03	0.32	0.03-0.32	6,10, 14 weeks	At least 2 doses	Incidence rate	3-dose coverage 96% of children 12–23 months of age in Blantyre Blantyre had received all recommended vaccinations and 96% had received the third dose of pentavalent vaccine compared to 64% and 82%,	Yes	No	Very low quality	low-income SSA	vaccine - pentavalent formulation consisting of two-dose vials of liquid Tritanrix (DPT-hepatitis B) combined on-site at health centers with powdered Hiberix (Hib capsular polysaccharide bound to tetanus toxoid).
Daza, Malawi, 2006 (1-59mo)	0	Hib meningitis morbidity	Hib conjugate vaccine (DTP-PRP-T)	Case-control	Under-vaccinated control set likely causing bias toward the null	High	moderate	1	59	1-59			0.06	0.01	0.35	0.01-0.35	6,10, 14 weeks	At least 3 doses	Incidence rate	3-dose coverage 96% of children 12–23 months of age in Blantyre Blantyre had received all recommended vaccinations and 96% had received the third dose of pentavalent vaccine compared to 64% and 82%,	Yes	No	Very low quality	low-income SSA	vaccine - pentavalent formulation consisting of two-dose vials of liquid Tritanrix (DPT-hepatitis B) combined on-site at health centers with powdered Hiberix (Hib capsular polysaccharide bound to tetanus toxoid).
Diaz, Chile, 2001 (0-59mo)	2	Hib meningitis morbidity	Hib conjugate vaccine (DTP-PRP-T)	Pre-post introduction	Start with low quality for pre-post. -1 for selective reporting (one or more outcomes of interest are reported incompletely so they cannot be entered in a metaanalysis), for no upper limit of age given / no presentation of post-period age-stra	Low	high	0	59	0-59			0.276	0.18	0.42	0.18-0.42		Pre-post	No. hospitalizations	.	Yes	No	Very low quality	mid-income Latin America	Hib , PRP-HbOC (oligosaccharide conjugate Hib capsular, PRP, a mutant of the toxin of Corynebacterium diphtheriae ) and PRP-T (tetanus toxoid conjugate)
Dickinson, Cuba, 2002 (0-59mo)	0	Bacterial meningitis morbidity	Hib conjugate vaccine (DTP-PRP-T)	Pre-post introduction	None major	high	moderate	0	59	0-59	274	148	0.54	0.44	0.66	0.44-0.66	2,4,6 months	Pre-post	Incidence rate	3-dose coverage 99% in 2000 (Unicef)			Low quality
Dickinson, Cuba, 2002 (0-59mo)	0	Hib meningitis morbidity	Hib conjugate vaccine (DTP-PRP-T)	Pre-post introduction	None major	High	moderate	0	59	0-59			0.19	0.13	0.28	0.13-0.28	2,4,6 months	Pre-post	Incidence rate	3-dose coverage 99% in 2000 (Unicef)			Low quality
Fleming, Senegal, 2011 (0-23mo)	0	Hib meningitis morbidity	Hib conjugate vaccine (DTP-PRP-T)	Case-control	verbal record of vaccination used when records unavailable (25% of cases)	Moderate	high	0	23	0-23		total 24 (CC)	0.0855	0.0214	0.3414	0.0214-0.3414	4, 6, 10 weeks	At least 1 dose	Vaccine Efficacy	3-dose Hib coverage for all of Senegal 18% in 2005 (Unicef)	Yes	No	very low quality	mid-income SSA	Two Hib vaccines : Lyophilized Hiberix (GlaxoSmithKline Biologicals, Rixensart, Belgium) reconstituted with Tritanrix (GlaxoSmithKline Biologicals) (containing diphtheria, tetanus, whole cell pertussis, and hepatitis B) was replaced in January 2007 by Quinvaxem (Crucell, Berna Biotech Korea Corp., Incheon, Korea
Fleming, Senegal, 2011 (0-23mo)	0	Hib meningitis morbidity	Hib conjugate vaccine (DTP-PRP-T)	Case-control	verbal record of vaccination used when records unavailable (25% of cases)	Moderate	high	0	23	0-23			0.0423	0.0056	0.3206	0.0056-0.3206	4, 6, 10 weeks	At least 2 doses	Vaccine Efficacy	3-dose Hib coverage for all of Senegal 18% in 2005 (Unicef)	Yes	No	very low quality	mid-income SSA	Two Hib vaccines : Lyophilized Hiberix (GlaxoSmithKline Biologicals, Rixensart, Belgium) reconstituted with Tritanrix (GlaxoSmithKline Biologicals) (containing diphtheria, tetanus, whole cell pertussis, and hepatitis B) was replaced in January 2007 by Quinvaxem (Crucell, Berna Biotech Korea Corp., Incheon, Korea
Fleming, Senegal, 2011 (0-23mo)	0	Hib meningitis mortality	Hib conjugate vaccine (DTP-PRP-T)	Case-control	verbal record of vaccination used when records unavailable (25% of cases)	Moderate	high	0	23	0-23			0.1054	0.0095	1.1669	0.0095-1.1669	4, 6, 10 weeks	At least 1 dose	Vaccine Efficacy	3-dose Hib coverage for all of Senegal 18% in 2005 (Unicef)	Yes	No	very low quality	mid-income SSA	Two Hib vaccines : Lyophilized Hiberix (GlaxoSmithKline Biologicals, Rixensart, Belgium) reconstituted with Tritanrix (GlaxoSmithKline Biologicals) (containing diphtheria, tetanus, whole cell pertussis, and hepatitis B) was replaced in January 2007 by Quinvaxem (Crucell, Berna Biotech Korea Corp., Incheon, Korea
Fleming, Senegal, 2011 (0-23mo)	0	Hib meningitis mortality	Hib conjugate vaccine (DTP-PRP-T)	Case-control	verbal record of vaccination used when records unavailable (25% of cases)	Moderate	high	0	23	0-23			0.0117	0.0001	1.8893	0.0001-1.8893	4, 6, 10 weeks	At least 2 doses	Vaccine Efficacy	3-dose Hib coverage for all of Senegal 18% in 2005 (Unicef)	Yes	No	very low quality	mid-income SSA	Two Hib vaccines : Lyophilized Hiberix (GlaxoSmithKline Biologicals, Rixensart, Belgium) reconstituted with Tritanrix (GlaxoSmithKline Biologicals) (containing diphtheria, tetanus, whole cell pertussis, and hepatitis B) was replaced in January 2007 by Quinvaxem (Crucell, Berna Biotech Korea Corp., Incheon, Korea
Gessner, Indonesia, 2005 (1-23mo)	0	All-cause meningitis morbidity	Hib conjugate vaccine (DTP-PRP-T)	RCT	high loss to completion of dosing (thus presumably to followup); analysis not ITT for this reason as well. But results are calculated in child-years so is it really unacceptable loss to followup? Or does it actually make this a more realistic assessment of effectiveness.	moderate	moderate	1	23	1-23	?	52	0.46	0.29	0.87	0.29-0.87	6,10,14 weeks	3 doses	Vaccine Efficacy	20 156/28 147 = 71.6% of enrolled children received 3 doses	No	No	Moderate Quality	mid-income Asia Pacific	Children living in intervention hamlets received a fully liquid combined DTP Hib conjugate vaccine (DTP-PRP-T).9 Children in control hamlets received DTP. Aventis Pasteur (Lyon, France)
Gessner, Indonesia, 2005 (1-23mo)	0	All-cause meningitis morbidity	Hib conjugate vaccine (DTP-PRP-T)	RCT	high loss to completion of dosing (thus presumably to followup); analysis not ITT for this reason as well	moderate	moderate	1	23	1-23			0.5	0.27	0.82	0.27-0.82	6,10,14 weeks	At least 1 dose	Vaccine Efficacy	20 156/28 147 = 71.6% of enrolled children received 3 doses	No	No	Moderate Quality	mid-income Asia Pacific	Children living in intervention hamlets received a fully liquid combined DTP Hib conjugate vaccine (DTP-PRP-T).9 Children in control hamlets received DTP. Aventis Pasteur (Lyon, France)
Gessner, Indonesia, 2005 (1-23mo)	0	Bacterial meningitis morbidity	Hib conjugate vaccine (DTP-PRP-T)	RCT	high loss to completion of dosing (thus presumably to followup); analysis not ITT for this reason as well	moderate	moderate	1	23	1-23		29	0.44	0.2	0.94	0.2-0.94	6,10,14 weeks	3 doses	Vaccine Efficacy	20 156/28 147 = 71.6% of enrolled children received 3 doses	No	No	Moderate Quality	mid-income Asia Pacific	Children living in intervention hamlets received a fully liquid combined DTP Hib conjugate vaccine (DTP-PRP-T).9 Children in control hamlets received DTP. Aventis Pasteur (Lyon, France)
Gessner, Indonesia, 2005 (1-23mo)	0	Bacterial meningitis morbidity	Hib conjugate vaccine (DTP-PRP-T)	RCT	high loss to completion of dosing (thus presumably to followup); analysis not ITT for this reason as well	moderate	moderate	1	23	1-23			0.45	0.22	0.93	0.22-0.93	6,10,14 weeks	At least 1 dose	Vaccine Efficacy	20 156/28 147 = 71.6% of enrolled children received 3 doses	No	No	Moderate Quality	mid-income Asia Pacific	Children living in intervention hamlets received a fully liquid combined DTP Hib conjugate vaccine (DTP-PRP-T).9 Children in control hamlets received DTP. Aventis Pasteur (Lyon, France)
Gessner, Indonesia, 2005 (1-23mo)	0	Hib meningitis morbidity	Hib conjugate vaccine (DTP-PRP-T)	RCT	high loss to completion of dosing (thus presumably to followup); analysis not ITT for this reason as well	moderate	moderate	1	23	1-23		6	0.16	0.02	1.28	0.02-1.28	6,10,14 weeks	3 doses	Vaccine Efficacy	20 156/28 147 = 71.6% of enrolled children received 3 doses	No	No	Moderate Quality	mid-income Asia Pacific	Children living in intervention hamlets received a fully liquid combined DTP Hib conjugate vaccine (DTP-PRP-T).9 Children in control hamlets received DTP. Aventis Pasteur (Lyon, France)
Gessner, Indonesia, 2005 (1-23mo)	0	Hib meningitis morbidity	Hib conjugate vaccine (DTP-PRP-T)	RCT	high loss to completion of dosing (thus presumably to followup); analysis not ITT for this reason as well	moderate	moderate	1	23	1-23			0.14	0.01	1.59	0.01-1.59	6,10,14 weeks	At least 1 dose	Vaccine Efficacy	20 156/28 147 = 71.6% of enrolled children received 3 doses	No	No	Moderate Quality	mid-income Asia Pacific	Children living in intervention hamlets received a fully liquid combined DTP Hib conjugate vaccine (DTP-PRP-T).9 Children in control hamlets received DTP. Aventis Pasteur (Lyon, France)
Gessner, Indonesia, 2009 (1-23mo)	0	All-cause meningitis mortality	Hib conjugate vaccine (DTP-PRP-T)	RCT	high loss to completion of dosing (thus presumably to followup); analysis not ITT for this reason as well	moderate	moderate	1	23	1-23	600	334	0.54	0.32	0.91	0.32-0.91	6,10,14 weeks	3 doses	Vaccine Efficacy	20 156/28 147 = 71.6% of enrolled children received 3 doses	No	No	Moderate Quality	mid-income Asia Pacific	Children living in intervention hamlets received a fully liquid combined DTP Hib conjugate vaccine (DTP-PRP-T).9 Children in control hamlets received DTP. Aventis Pasteur (Lyon, France)
Gessner, Indonesia, 2009 (1-23mo)	0	All-cause meningitis mortality	Hib conjugate vaccine (DTP-PRP-T)	RCT	high loss to completion of dosing (thus presumably to followup); analysis not ITT for this reason as well	moderate	moderate	1	23	1-23	600	469	0.75	0.48	1.2	0.48-1.2	6,10,14 weeks	At least 1 dose	Vaccine Efficacy	20 156/28 147 = 71.6% of enrolled children received 3 doses	No	No	Moderate Quality	mid-income Asia Pacific	Children living in intervention hamlets received a fully liquid combined DTP Hib conjugate vaccine (DTP-PRP-T).9 Children in control hamlets received DTP. Aventis Pasteur (Lyon, France)
Gessner, Indonesia, 2009 (1-23mo)	0	All-cause mortality	Hib conjugate vaccine (DTP-PRP-T)	RCT	high loss to completion of dosing (thus presumably to followup); analysis not ITT for this reason as well	moderate	moderate	1	23	1-23			0.974	0.83	1.15	0.83-1.15	6,10,14 weeks	3 doses	Vaccine Efficacy	20 156/28 147 = 71.6% of enrolled children received 3 doses	No	No	Moderate Quality	mid-income Asia Pacific	Children living in intervention hamlets received a fully liquid combined DTP Hib conjugate vaccine (DTP-PRP-T).9 Children in control hamlets received DTP. Aventis Pasteur (Lyon, France)
Gessner, Indonesia, 2009 (1-23mo)	0	All-cause mortality	Hib conjugate vaccine (DTP-PRP-T)	RCT	high loss to completion of dosing (thus presumably to followup); analysis not ITT for this reason as well	moderate	moderate	1	23	1-23			0.97	0.85	1.1	0.85-1.1	6,10,14 weeks	At least 1 dose	Vaccine Efficacy	20 156/28 147 = 71.6% of enrolled children received 3 doses	No	No	Moderate Quality	mid-income Asia Pacific	Children living in intervention hamlets received a fully liquid combined DTP Hib conjugate vaccine (DTP-PRP-T).9 Children in control hamlets received DTP. Aventis Pasteur (Lyon, France)
Klugman, South Africa, 2003 (1-30 mo)	0	All-cause meningitis morbidity	PCV-9	RCT	None major	Moderate	moderate	1	30	1-30	8	7	0.87	0.32	2.41	0.32-2.41		3 doses	Vaccine Efficacy	.	No	No	High Quality	mid-income SSA	PCV-9
Klugman, South Africa, 2003 (1-30 mo)	0	All-cause mortality	PCV-9	RCT	None major	Moderate or poor	moderate	1	30	1-30	242	229	0.95	0.84	1.08	0.84-1.08	6,10,14 weeks	3 doses (goal)	Vaccine Efficacy	.	No	No	High Quality	mid-income SSA	PCV-9
Klugman, South Africa, 2003 (1-30 mo)	0	SP Meningitis, All-serotypes	PCV-9	RCT	None major	Moderate	moderate	1	30	1-30	6	5	0.87	0.35	1.99	0.35-1.99	6,10,14 weeks	3 doses (goal)	Vaccine Efficacy	.	No	No	High Quality	mid-income SSA	PCV-9
Klugman, South Africa, 2003 (1-30 mo)	0	SP Meningitis, Vaccine-serotypes	PCV-9	RCT	None major	Moderate	moderate	1	30	1-30	6	1	0.17	0.02	1.38	0.02-1.38	6,10,14 weeks	3 doses (goal)	Vaccine Efficacy	.	No	No	High Quality	mid-income SSA	PCV-9
Kmetzsch, Brazil, 2003 (0-11mo)	2	Hib meningitis morbidity	Hib conjugate vaccine (DTP-PRP-T)	Pre-post introduction	None major	moderate	moderate	0	11	0-11		(cannot derive)	0.13	0.11	0.14	0.11-0.14	2,4,6 months (Unicef)	Pre-post	Incidence rate	87% in children under 1, 2001 (number of doses not specified)	Yes	No	low quality	mid-income Latin America	Hib vaccine only no mention of DPT not specified
Kmetzsch, Brazil, 2003 (0-11mo)	2	Hib meningitis mortality	Hib conjugate vaccine (DTP-PRP-T)	Pre-post introduction	None major	moderate	moderate	0	11	0-11			0.51	0.34	0.77	0.34-0.77	2,4,6 months (Unicef)	Pre-post	CFR	87% in children under 1, 2001 (number of doses not specified)	Yes	No	low quality	mid-income Latin America	Hib vaccine only no mention of DPT not specified
Kmetzsch, Brazil, 2003 (12-59mo)	2	Hib meningitis morbidity	Hib conjugate vaccine (DTP-PRP-T)	Pre-post introduction	None major	moderate	moderate	12	59	12-59			0.1	0.08	0.12	0.08-0.12	2,4,6 months (Unicef)	Pre-post	Incidence rate	87% in children under 1, 2001 (number of doses not specified)	Yes	No	low quality	mid-income Latin America	Hib vaccine only no mention of DPT not specified
Lagos, Chile, 1996 (1-30mo)	0	Hib meningitis morbidity	Hib conjugate vaccine (DTP-PRP-T)	Pre-post introduction*	None major	High	moderate	1	30	1-30	22	2	0.09	0.021	0.383	0.021-0.383	2,4,6 months	3 doses (goal)	Vaccine Effectiveness	77% (percent of all infants expected for vaccination at control and intervention health centers during study period who received 3 doses)	No	No	High quality	upper mid-income Latin America and Caribbean	PRP-T
Lee, Dominican Republic, 2008 (2-59mo)	0	Hib meningitis morbidity	Hib conjugate vaccine (DTP-PRP-T)	Case-control	None major	High	high	2	59	2-59		total 32 (CC)	0.48	0.12	1.63	0.12-1.63	2,4,6 months	1 dose	Incidence rate	75-83% 3-dose coverage 2002-2004 (age maximum not specified)	Yes	No	Low quality	upper mid-income Latin America and Caribbean	Hiberix, Hibtiter
Lee, Dominican Republic, 2008 (2-59mo)	0	Hib meningitis morbidity	Hib conjugate vaccine (DTP-PRP-T)	Case-control	None major	Moderate	high	2	59	2-59			0.13	1e-06	0.86	0.000001-0.86	2,4,6 months	2 doses	Incidence rate	75-83% 3-dose coverage 2002-2004 (age maximum not specified)	Yes	No	Low quality	upper mid-income Latin America and Caribbean	Hiberix, Hibtiter
Lee, Dominican Republic, 2008 (2-59mo)	0	Hib meningitis morbidity	Hib conjugate vaccine (DTP-PRP-T)	Case-control	None major	High	high	2	59	2-59			0.1	1e-06	0.67	0.000001-0.67	2,4,6 months	3 doses	Incidence rate	75-83% 3-dose coverage 2002-2004 (age maximum not specified)	Yes	No	Low quality	upper mid-income Latin America and Caribbean	Hiberix, Hibtiter
Lee, Dominican Republic, 2008 (2-59mo)	0	Hib meningitis morbidity	Hib conjugate vaccine (DTP-PRP-T)	Case-control	None major	High	high	2	59	2-59			0.06	1e-06	0.4	0.000001-0.4	2,4,6 months	At least 2 doses	Incidence rate	75-83% 3-dose coverage 2002-2004 (age maximum not specified)	Yes	No	Low quality	upper mid-income Latin America and Caribbean	Hiberix, Hibtiter
Lee, Dominican Republic, 2008 (2-59mo)	1	Hib meningitis morbidity	Hib conjugate vaccine (DTP-PRP-T)	Pre-post introduction	None major	High	high	2	59	2-59	80	47	0.5875				2,4,6 months	3 doses (goal)	case number	75-83% 3-dose coverage 2002-2004 (age maximum not specified)	Yes	No	Low quality	upper mid-income Latin America and Caribbean	Hiberix, Hibtiter
Lewis, Uganda, 2008 (0-59mo)	0	Bacterial meningitis morbidity	Hib conjugate vaccine (DTP-PRP-T)	Case-control	None major	Moderate	moderate	0	59	0-59		total 503 (CC)	0.4	0.2	0.79	0.2-0.79	2,4,6 months	1 dose	Vaccine Efficacy	0.87	Yes	No	Low quality	low-income SSA	PRP-T
Lewis, Uganda, 2008 (0-59mo)	0	Bacterial meningitis morbidity	Hib conjugate vaccine (DTP-PRP-T)	Case-control	None major	Moderate	moderate	0	59	0-59			0.64	0.37	1.1	0.37-1.1	2,4,6 months	2 doses	Vaccine Efficacy	0.87	Yes	No	Low quality	low-income SSA	PRP-T	x
Lewis, Uganda, 2008 (0-59mo)	0	Bacterial meningitis morbidity	Hib conjugate vaccine (DTP-PRP-T)	Case-control	None major	Moderate	moderate	0	59	0-59			0.32	0.19	0.54	0.19-0.54	2,4,6 months	3 doses	Vaccine Efficacy	0.87	Yes	No	Low quality	low-income SSA	PRP-T
Lewis, Uganda, 2008 (0-59mo)	0	Bacterial meningitis morbidity	Hib conjugate vaccine (DTP-PRP-T)	Case-control	None major	Moderate	moderate	0	59	0-59			0.62	0.5	0.77	0.5-0.77	2,4,6 months	At least 1 dose	Vaccine Efficacy	0.87	Yes	No	Low quality	low-income SSA	PRP-T
Lewis, Uganda, 2008 (0-59mo)	0	Bacterial meningitis morbidity	Hib conjugate vaccine (DTP-PRP-T)	Case-control	None major	Moderate	moderate	0	59	0-59			0.47	0.32	0.89	0.32-0.89	2,4,6 months	At least 2 doses	Vaccine Efficacy	0.87	Yes	No	Low quality	low-income SSA	PRP-T
Lewis, Uganda, 2008 (0-59mo)	0	Hib meningitis morbidity	Hib conjugate vaccine (DTP-PRP-T)	Case-control	None major	Moderate	moderate	0	59	0-59			0.37	0.14	1	0.14-1.000001	2,4,6 months	1 dose	Vaccine Efficacy	0.87	Yes	No	Low quality	low-income SSA	PRP-T
Lewis, Uganda, 2008 (0-59mo)	0	Hib meningitis morbidity	Hib conjugate vaccine (DTP-PRP-T)	Case-control	None major	Moderate	moderate	0	59	0-59			0.07	0.01	0.58	0.01-0.58	2,4,6 months	2 doses	Vaccine Efficacy	0.87	Yes	No	Low quality	low-income SSA	PRP-T
Lewis, Uganda, 2008 (0-59mo)	0	Hib meningitis morbidity	Hib conjugate vaccine (DTP-PRP-T)	Case-control	None major	Moderate	moderate	0	59	0-59			0.06	0.01	0.52	0.01-0.52	2,4,6 months	3 doses	Vaccine Efficacy	0.87	Yes	No	Low quality	low-income SSA	PRP-T
Lewis, Uganda, 2008 (0-59mo)	0	Hib meningitis morbidity	Hib conjugate vaccine (DTP-PRP-T)	Case-control	None major	Moderate	moderate	0	59	0-59			0.35	0.21	0.59	0.21-0.59	2,4,6 months	At least 1 dose	Vaccine Efficacy	0.87	Yes	No	Low quality	low-income SSA	PRP-T
Lewis, Uganda, 2008 (0-59mo)	0	Hib meningitis morbidity	Hib conjugate vaccine (DTP-PRP-T)	Case-control	None major	Moderate	moderate	0	59	0-59			0.07	0.01	0.31	0.01-0.31	2,4,6 months	At least 2 doses	Vaccine Efficacy	0.87	Yes	No	Low quality	low-income SSA	PRP-T
Mulholland, The Gambia, 1997 (2-11mo)	0	All-cause mortality	Hib conjugate vaccine (DTP-PRP-T)	RCT	None major	Moderate	moderate	2	11	2-11	131	123	0.944734	0.730188	1.19291	0.730188-1.192911	2,3,4 months	At least 1 dose	Vaccine Efficacy	3rd dose, infants, 2005: Kampala 39%, Gulu District 98%, and Mbarara District 75%	Yes	No	High quality	low-income SSA	ACTHib
Mulholland, The Gambia, 1997 (2-11mo)	0	Hib meningitis morbidity	Hib conjugate vaccine (DTP-PRP-T)	RCT	None major	Moderate	moderate	2	11	2-11	4	3	0.745	0.17	3.33	0.17-3.33	2,3,4 months	1 dose	Vaccine Efficacy	3rd dose, infants, 2005: Kampala 39%, Gulu District 98%, and Mbarara District 75%	Yes	No	High quality	low-income SSA	ACTHib
Mulholland, The Gambia, 1997 (2-11mo)	0	Hib meningitis morbidity	Hib conjugate vaccine (DTP-PRP-T)	RCT	None major	Moderate	moderate	2	11	2-11	4	0	2e-06	1e-06	3.33	0.000001-3.33	2,3,4 months	2 doses	Vaccine Efficacy	3rd dose, infants, 2005: Kampala 39%, Gulu District 98%, and Mbarara District 75%	Yes	No	High quality	low-income SSA	ACTHib
Mulholland, The Gambia, 1997 (2-11mo)	0	Hib meningitis morbidity	Hib conjugate vaccine (DTP-PRP-T)	RCT	None major	Moderate	moderate	2	11	2-11	12	1	0.084	0.01	0.65	0.01-0.65	2,3,4 months	3 doses	Vaccine Efficacy	3rd dose, infants, 2005: Kampala 39%, Gulu District 98%, and Mbarara District 75%	Yes	No	High quality	low-income SSA	ACTHib
Mulholland, The Gambia, 1997 (2-11mo)	0	Hib meningitis morbidity	Hib conjugate vaccine (DTP-PRP-T)	RCT	None major	Moderate	moderate	2	11	2-11	16	1	0.063	0.008	0.48	0.008-0.48	2,3,4 months	At least 2 doses	Vaccine Efficacy	3rd dose, infants, 2005: Kampala 39%, Gulu District 98%, and Mbarara District 75%	Yes	No	High quality	low-income SSA	ACTHib
Mulholland, The Gambia, 1997 (2-11mo)	0	Hib meningitis mortality	Hib conjugate vaccine (DTP-PRP-T)	RCT	None major	Moderate	moderate	2	11	2-11	21	7	0.285714	0.0589948	1.36678	0.0589947810185665-1.36678011353484	2,3,4 months	At least 1 dose	Vaccine Efficacy	3rd dose, infants, 2005: Kampala 39%, Gulu District 98%, and Mbarara District 75%	Yes	No	High quality	low-income SSA	ACTHib	1
Renner, Ghana, 2007 (1-59mo)	2	bacterial meningitis morbidity	Hib conjugate vaccine (DTP-PRP-T)	Pre-post introduction	Start with low quality for pre-post study. -1 for use of a mixed pre-interval (6 months prior to vaccine introduction and 6 months after vaccine introduction - essentially a limitation of selection of control" population), as this may underes"	High	moderate	1	59	1-59			0.571153	0.18	4.3	0.18-4.3		Pre-post	CFR	.	Yes	No	Very low quality	low-income SSA	pentavalent Hib-DT-HBV
Ribeiro, Brazil, 2007 (0-59mo)	0	Hib meningitis morbidity	Hib conjugate vaccine (DTP-PRP-T)	Pre-post introduction	None major	Moderate	high	0	59	0-59	78	2	0.025	0.007	0.09	0.007-0.09	2,4,6 months	Pre-post	Incidence rate	83% in "target population", 2004, age and doses not specified	Yes	No	Low quality	upper mid-income Latin America and Caribbean	CRM197, PRP-T
Ruocco, Uruguay, 1999 (0-59mo)	0	Hib meningitis morbidity	Hib conjugate vaccine (DTP-PRP-T)	Pre-post introduction	None major	High	unknown	0	59	0-59			0.001923	1e-06	2.26	0.000001-2.26	2,4,6 months	Pre-post	Incidence rate	76.6% in children 2mo-4 years in cathcup campaign 1994; subsequently over 80% (number of doses unclear)	Yes	No	Low quality	upper mid-income Latin America and Caribbean	not stated
Russell, Tonga, 2009 (1-59mo)	0	All-cause meningitis morbidity	Hib conjugate vaccine (DTP-PRP-T)	Pre-post introduction	None major	High	high	1	59	1-59	51	14.6667	0.83	0.44	1.43	0.44-1.43	complex history but currently 6,10,14 weeks	Pre-post	Incidence rate	99.1%, 2006 (age maximum and number of doses not specified)	Yes	No	Low quality	low-mid income South Pacific	Vaxem-Hib, Tetract-Hib
Russell, Tonga, 2009 (1-59mo)	0	Bacterial meningitis morbidity	Hib conjugate vaccine (DTP-PRP-T)	Pre-post introduction	None major	High	high	1	59	1-59	43	8.25	0.55	0.238	1.11	0.238-1.11	complex history but currently 6,10,14 weeks	Pre-post	Incidence rate	99.1%, 2006 (age maximum and number of doses not specified)	Yes	No	Low quality	low-mid income South Pacific	Vaxem-Hib, Tetract-Hib
Russell, Tonga, 2009 (1-59mo)	0	Hib meningitis morbidity	Hib conjugate vaccine (DTP-PRP-T)	Pre-post introduction	None major	High	high	1	59	1-59	17	0	2e-06	1e-06	3e-06	0.000001-0.000003	complex history but currently 6,10,14 weeks	Pre-post	Incidence rate	99.1%, 2006 (age maximum and number of doses not specified)	Yes	No	Low quality	low-mid income South Pacific	Vaxem-Hib, Tetract-Hib
Simoes, Brazil, 2004 (2-59mo)	0	Bacterial meningitis morbidity	Hib conjugate vaccine (DTP-PRP-T)	Pre-post introduction	Major change to scope of surveillance system during study	Moderate	high	2	59	2-59	111	58	0.4919	0.35808	0.675731	0.35808-0.675731	2,4,6 months	Pre-post	Incidence rate	Goias vaccine coverage 90% 2001 (age maximum and number of doses not specified)	Yes	No	Very low quality	upper mid-income Latin America and Caribbean	HibTITER, PRP-T
Simoes, Brazil, 2004 (2-59mo)	0	Hib meningitis morbidity	Hib conjugate vaccine (DTP-PRP-T)	Pre-post introduction	Major change to scope of surveillance system during study	Moderate	high	2	59	2-59	194	36	0.21	0.11	0.41	0.11-0.41	2,4,6 months	Pre-post	Incidence rate	Goias vaccine coverage 90% 2001 (age maximum and number of doses not specified)	Yes	No	Very low quality	upper mid-income Latin America and Caribbean	HibTITER, PRP-T
Simoes, Brazil, 2004 (2-59mo)	0	Hib meningitis mortality	Hib conjugate vaccine (DTP-PRP-T)	Pre-post introduction	Major change to scope of surveillance system during study	Moderate	high	2	59	2-59			1.06137	0.74	1.53	0.74-1.53	2,4,6 months	Pre-post	CFR	Goias vaccine coverage 90% 2001 (age maximum and number of doses not specified)	Yes	No	Very low quality	upper mid-income Latin America and Caribbean	HibTITER, PRP-T	1
Wilson, Fiji, 2003 (0-60mo)	0	All-cause meningitis morbidity	Hib conjugate vaccine (DTP-PRP-T)	Pre-post introduction	unclear completeness of ascertainment	High	moderate	0	60	0-60	128	86	0.671875	0.51	0.88	0.51-0.88	2,4,6 months	Pre-post	Incidence rate	76% 3-dose coverage, 1999 (age maximum not specified)			Very low quality
Wilson, Fiji, 2003 (0-60mo)	0	Bacterial meningitis morbidity	Hib conjugate vaccine (DTP-PRP-T)	Pre-post introduction	unclear completeness of ascertainment	high	moderate	0	60	0-60	194	105	0.541237	0.43	0.67	0.43-0.67	2,4,6 months	Pre-post	Incidence rate	76% 3-dose coverage, 1999 (age maximum not specified)			Very low quality
Wilson, Fiji, 2003 (0-60mo)	0	Hib meningitis morbidity	Hib conjugate vaccine (DTP-PRP-T)	Pre-post introduction	unclear completeness of ascertainment	High	moderate	0	60	0-60	19	5	0.263158	0.1	0.7	0.1-0.7	2,4,6 months	Pre-post	Incidence rate	76% 3-dose coverage, 1999 (age maximum not specified)			Very low quality
* - unusal study design; see Supplementary Table 1

## Sheet: sheet for table 1
outcomecat	study_id	doses	studytype	Limitations		popn generalizability	Intervention generalizability	age range (mo)	Events control	events intervention	RR (95%CI)	Coverage		Vaccines used
All-cause meningitis morbidity	Russell, Tonga, 2009 (1-59mo)	Pre-post	Pre-post introduction	None major		High	high	1-59	51	14.6667	0.83(0.44-1.43)	99.1%, 2006 (age maximum and number of doses not specified)		Vaxem-Hib, Tetract-Hib
All-cause meningitis morbidity	Wilson, Fiji, 2003 (0-60mo)	Pre-post	Pre-post introduction	unclear completeness of ascertainment		High	moderate	0-60	128	86	0.67(0.51-0.88)	76% 3-dose coverage, 1999 (age maximum not specified)
All-cause meningitis morbidity	Gessner, Indonesia, 2005 (1-23mo)	3 doses	RCT	high loss to completion of dosing (thus presumably to followup); analysis not ITT for this reason as well. But results are calculated in child-years so is it really unacceptable loss to followup? Or does it actually make this a more realistic assessment of effectiveness.		moderate	moderate	1-23	?	52	0.46(0.29-0.87)	20 156/28 147 = 71.6% of enrolled children received 3 doses		Children living in intervention hamlets received a fully liquid combined DTP Hib conjugate vaccine (DTP-PRP-T).9 Children in control hamlets received DTP. Aventis Pasteur (Lyon, France)
All-cause meningitis morbidity	Gessner, Indonesia, 2005 (1-23mo)	At least 1 dose	RCT	high loss to completion of dosing (thus presumably to followup); analysis not ITT for this reason as well		moderate	moderate	1-23			0.5(0.27-0.82)	20 156/28 147 = 71.6% of enrolled children received 3 doses		Children living in intervention hamlets received a fully liquid combined DTP Hib conjugate vaccine (DTP-PRP-T).9 Children in control hamlets received DTP. Aventis Pasteur (Lyon, France)
All-cause meningitis mortality	Gessner, Indonesia, 2009 (1-23mo)	3 doses	RCT	high loss to completion of dosing (thus presumably to followup); analysis not ITT for this reason as well		moderate	moderate	1-23	600	334	0.54(0.32-0.91)	20 156/28 147 = 71.6% of enrolled children received 3 doses		Children living in intervention hamlets received a fully liquid combined DTP Hib conjugate vaccine (DTP-PRP-T).9 Children in control hamlets received DTP. Aventis Pasteur (Lyon, France)
All-cause meningitis mortality	Gessner, Indonesia, 2009 (1-23mo)	At least 1 dose	RCT	high loss to completion of dosing (thus presumably to followup); analysis not ITT for this reason as well		moderate	moderate	1-23	600	469	0.75(0.48-1.2)	20 156/28 147 = 71.6% of enrolled children received 3 doses		Children living in intervention hamlets received a fully liquid combined DTP Hib conjugate vaccine (DTP-PRP-T).9 Children in control hamlets received DTP. Aventis Pasteur (Lyon, France)
All-cause mortality	Gessner, Indonesia, 2009 (1-23mo)	3 doses	RCT	high loss to completion of dosing (thus presumably to followup); analysis not ITT for this reason as well		moderate	moderate	1-23			0.97(0.83-1.15)	20 156/28 147 = 71.6% of enrolled children received 3 doses		Children living in intervention hamlets received a fully liquid combined DTP Hib conjugate vaccine (DTP-PRP-T).9 Children in control hamlets received DTP. Aventis Pasteur (Lyon, France)
All-cause mortality	Gessner, Indonesia, 2009 (1-23mo)	At least 1 dose	RCT	high loss to completion of dosing (thus presumably to followup); analysis not ITT for this reason as well		moderate	moderate	1-23			0.97(0.85-1.1)	20 156/28 147 = 71.6% of enrolled children received 3 doses		Children living in intervention hamlets received a fully liquid combined DTP Hib conjugate vaccine (DTP-PRP-T).9 Children in control hamlets received DTP. Aventis Pasteur (Lyon, France)
All-cause mortality	Mulholland, The Gambia, 1997 (2-11mo)	At least 1 dose	RCT	None major		Moderate	moderate	2-11	131	123	0.94(0.730188-1.192911)	3rd dose, infants, 2005: Kampala 39%, Gulu District 98%, and Mbarara District 75%		ACTHib
Bacterial meningitis morbidity	Baqui, Bangladesh, 2007 (3-23mo)	At least 1 dose	Case-control	+1 for controlled for demographic differences between cases and controls.		moderate	moderate	3-23		total 41 (CC)	0.46(0.17-1.21)	1-dose coverage of DPT or DPT-HIB = 97.7%, age range unspecified		Hib-DPT vaccine (Hib conjugate, adsorbed diphtheria, tetanus, and pertussis combined vaccine-TetractHib manufactured by Sanofi Pasteur, Lyon, France
Bacterial meningitis morbidity	Baqui, Bangladesh, 2007 (3-23mo)	At least 2 doses	Case-control	+1 for controlled for demographic differences between cases and controls.		moderate	moderate	3-23			0.29(0.08-1.01)	2-dose coverage of DPT or DPT-HIB = %, age range unspecified		Hib-DPT vaccine (Hib conjugate, adsorbed diphtheria, tetanus, and pertussis combined vaccine-TetractHib manufactured by Sanofi Pasteur, Lyon, France
Bacterial meningitis morbidity	Baqui, Bangladesh, 2007 (3-23mo)	At least 3 doses	Case-control	+1 for controlled for demographic differences between cases and controls.		moderate	moderate	3-23			0.6(0.15-2.38)	3-dose coverage of DPT or DPT-HIB = 93.4%, age range unspecified		Hib-DPT vaccine (Hib conjugate, adsorbed diphtheria, tetanus, and pertussis combined vaccine-TetractHib manufactured by Sanofi Pasteur, Lyon, France
Bacterial meningitis morbidity	Lewis, Uganda, 2008 (0-59mo)	1 dose	Case-control	None major		Moderate	moderate	0-59		total 503 (CC)	0.4(0.2-0.79)	0.87		PRP-T
Bacterial meningitis morbidity	Lewis, Uganda, 2008 (0-59mo)	2 doses	Case-control	None major		Moderate	moderate	0-59			0.64(0.37-1.1)	0.87		PRP-T
Bacterial meningitis morbidity	Lewis, Uganda, 2008 (0-59mo)	3 doses	Case-control	None major		Moderate	moderate	0-59			0.32(0.19-0.54)	0.87		PRP-T
Bacterial meningitis morbidity	Lewis, Uganda, 2008 (0-59mo)	At least 1 dose	Case-control	None major		Moderate	moderate	0-59			0.62(0.5-0.77)	0.87		PRP-T
Bacterial meningitis morbidity	Lewis, Uganda, 2008 (0-59mo)	At least 2 doses	Case-control	None major		Moderate	moderate	0-59			0.47(0.32-0.89)	0.87		PRP-T
Bacterial meningitis morbidity	Dickinson, Cuba, 2002 (0-59mo)	Pre-post	Pre-post introduction	None major		high	moderate	0-59	274	148	0.54(0.44-0.66)	3-dose coverage 99% in 2000 (Unicef)
bacterial meningitis morbidity	Renner, Ghana, 2007 (1-59mo)	Pre-post	Pre-post introduction	Start with low quality for pre-post study. -1 for use of a mixed pre-interval (6 months prior to vaccine introduction and 6 months after vaccine introduction - essentially a limitation of selection of control" population), as this may underes"		High	moderate	1-59			0.57(0.18-4.3)	.		pentavalent Hib-DT-HBV
Bacterial meningitis morbidity	Russell, Tonga, 2009 (1-59mo)	Pre-post	Pre-post introduction	None major		High	high	1-59	43	8.25	0.55(0.238-1.11)	99.1%, 2006 (age maximum and number of doses not specified)		Vaxem-Hib, Tetract-Hib
Bacterial meningitis morbidity	Simoes, Brazil, 2004 (2-59mo)	Pre-post	Pre-post introduction	Major change to scope of surveillance system during study		Moderate	high	2-59	111	58	0.49(0.35808-0.675731)	Goias vaccine coverage 90% 2001 (age maximum and number of doses not specified)		HibTITER, PRP-T
Bacterial meningitis morbidity	Wilson, Fiji, 2003 (0-60mo)	Pre-post	Pre-post introduction	unclear completeness of ascertainment		high	moderate	0-60	194	105	0.54(0.43-0.67)	76% 3-dose coverage, 1999 (age maximum not specified)
Bacterial meningitis morbidity	Gessner, Indonesia, 2005 (1-23mo)	3 doses	RCT	high loss to completion of dosing (thus presumably to followup); analysis not ITT for this reason as well		moderate	moderate	1-23		29	0.44(0.2-0.94)	20 156/28 147 = 71.6% of enrolled children received 3 doses		Children living in intervention hamlets received a fully liquid combined DTP Hib conjugate vaccine (DTP-PRP-T).9 Children in control hamlets received DTP. Aventis Pasteur (Lyon, France)
Bacterial meningitis morbidity	Gessner, Indonesia, 2005 (1-23mo)	At least 1 dose	RCT	high loss to completion of dosing (thus presumably to followup); analysis not ITT for this reason as well		moderate	moderate	1-23			0.45(0.22-0.93)	20 156/28 147 = 71.6% of enrolled children received 3 doses		Children living in intervention hamlets received a fully liquid combined DTP Hib conjugate vaccine (DTP-PRP-T).9 Children in control hamlets received DTP. Aventis Pasteur (Lyon, France)
Hib meningitis morbidity	Adegbola, The Gambia, 2005 (0-60mo)	1 dose	Case-control	None major		Moderate	moderate	0-60		total 36 (CC)	0.65(0.23-1.84)	1 dose: 90% at 12 mo (2000)		PRP-T vaccine. Delivered through Gambia's EPI since 1997
Hib meningitis morbidity	Adegbola, The Gambia, 2005 (0-60mo)	2 doses	Case-control	None major		High	moderate	0-60			0.07(0.01-0.58)	2 doses: 80% at 12 mo (2000)		PRP-T vaccine. Delivered through Gambia's EPI since 1997
Hib meningitis morbidity	Adegbola, The Gambia, 2005 (0-60mo)	3 doses	Case-control	None major		Moderate	moderate	0-60			0.04(0.000001-0.53)	3 doses: 60% at 12 mo (2000)		PRP-T vaccine. Delivered through Gambia's EPI since 1997
Hib meningitis morbidity	Baqui, Bangladesh, 2007 (3-23mo)	3 doses	Case-control	+1 for controlled for demographic differences between cases and controls.		moderate	moderate	3-23		total 15 (CC)	0.35(0.000001-2.9)	3-dose coverage of DPT or DPT-HIB = 93.4%, age range unspecified		Hib-DPT vaccine (Hib conjugate, adsorbed diphtheria, tetanus, and pertussis combined vaccine-TetractHib manufactured by Sanofi Pasteur, Lyon, France
Hib meningitis morbidity	Baqui, Bangladesh, 2007 (3-23mo)	At least 1 dose	Case-control	+1 for controlled for demographic differences between cases and controls.		moderate	moderate	3-23			0.1(0.000001-0.66)	1-dose coverage of DPT or DPT-HIB = 97.7%, age range unspecified		Hib-DPT vaccine (Hib conjugate, adsorbed diphtheria, tetanus, and pertussis combined vaccine-TetractHib manufactured by Sanofi Pasteur, Lyon, France
Hib meningitis morbidity	Baqui, Bangladesh, 2007 (3-23mo)	At least 2 doses	Case-control	+1 for controlled for demographic differences between cases and controls.		moderate	moderate	3-23			0.11(0.000001-0.72)	2 doses: 80% at 12 mo (2000)		Hib-DPT vaccine (Hib conjugate, adsorbed diphtheria, tetanus, and pertussis combined vaccine-TetractHib manufactured by Sanofi Pasteur, Lyon, France
Hib meningitis morbidity	Daza, Malawi, 2006 (1-59mo)	1 dose	Case-control	Under-vaccinated control set likely causing bias toward the null		High	moderate	1-59		total 43 (CC)	1.12(0.46-2.73)	3-dose coverage 96% of children 12–23 months of age in Blantyre Blantyre had received all recommended vaccinations and 96% had received the third dose of pentavalent vaccine compared to 64% and 82%,		vaccine - pentavalent formulation consisting of two-dose vials of liquid Tritanrix (DPT-hepatitis B) combined on-site at health centers with powdered Hiberix (Hib capsular polysaccharide bound to tetanus toxoid).
Hib meningitis morbidity	Daza, Malawi, 2006 (1-59mo)	2 doses	Case-control	Under-vaccinated control set likely causing bias toward the null		High	moderate	1-59			0.13(0.03-0.63)	3-dose coverage 96% of children 12–23 months of age in Blantyre Blantyre had received all recommended vaccinations and 96% had received the third dose of pentavalent vaccine compared to 64% and 82%,		vaccine - pentavalent formulation consisting of two-dose vials of liquid Tritanrix (DPT-hepatitis B) combined on-site at health centers with powdered Hiberix (Hib capsular polysaccharide bound to tetanus toxoid).
Hib meningitis morbidity	Daza, Malawi, 2006 (1-59mo)	At least 1 dose	Case-control	Under-vaccinated control set likely causing bias toward the null		High	moderate	1-59			0.35(0.17-0.88)	3-dose coverage 96% of children 12–23 months of age in Blantyre Blantyre had received all recommended vaccinations and 96% had received the third dose of pentavalent vaccine compared to 64% and 82%,		vaccine - pentavalent formulation consisting of two-dose vials of liquid Tritanrix (DPT-hepatitis B) combined on-site at health centers with powdered Hiberix (Hib capsular polysaccharide bound to tetanus toxoid).
Hib meningitis morbidity	Daza, Malawi, 2006 (1-59mo)	At least 2 doses	Case-control	Under-vaccinated control set likely causing bias toward the null		High	moderate	1-59			0.09(0.03-0.32)	3-dose coverage 96% of children 12–23 months of age in Blantyre Blantyre had received all recommended vaccinations and 96% had received the third dose of pentavalent vaccine compared to 64% and 82%,		vaccine - pentavalent formulation consisting of two-dose vials of liquid Tritanrix (DPT-hepatitis B) combined on-site at health centers with powdered Hiberix (Hib capsular polysaccharide bound to tetanus toxoid).
Hib meningitis morbidity	Daza, Malawi, 2006 (1-59mo)	At least 3 doses	Case-control	Under-vaccinated control set likely causing bias toward the null		High	moderate	1-59			0.06(0.01-0.35)	3-dose coverage 96% of children 12–23 months of age in Blantyre Blantyre had received all recommended vaccinations and 96% had received the third dose of pentavalent vaccine compared to 64% and 82%,		vaccine - pentavalent formulation consisting of two-dose vials of liquid Tritanrix (DPT-hepatitis B) combined on-site at health centers with powdered Hiberix (Hib capsular polysaccharide bound to tetanus toxoid).
Hib meningitis morbidity	Fleming, Senegal, 2011 (0-23mo)	At least 1 dose	Case-control	verbal record of vaccination used when records unavailable (25% of cases)		Moderate	high	0-23		total 24 (CC)	0.09(0.0214-0.3414)	3-dose Hib coverage for all of Senegal 18% in 2005 (Unicef)		Two Hib vaccines : Lyophilized Hiberix (GlaxoSmithKline Biologicals, Rixensart, Belgium) reconstituted with Tritanrix (GlaxoSmithKline Biologicals) (containing diphtheria, tetanus, whole cell pertussis, and hepatitis B) was replaced in January 2007 by Quinvaxem (Crucell, Berna Biotech Korea Corp., Incheon, Korea
Hib meningitis morbidity	Fleming, Senegal, 2011 (0-23mo)	At least 2 doses	Case-control	verbal record of vaccination used when records unavailable (25% of cases)		Moderate	high	0-23			0.04(0.0056-0.3206)	3-dose Hib coverage for all of Senegal 18% in 2005 (Unicef)		Two Hib vaccines : Lyophilized Hiberix (GlaxoSmithKline Biologicals, Rixensart, Belgium) reconstituted with Tritanrix (GlaxoSmithKline Biologicals) (containing diphtheria, tetanus, whole cell pertussis, and hepatitis B) was replaced in January 2007 by Quinvaxem (Crucell, Berna Biotech Korea Corp., Incheon, Korea
Hib meningitis morbidity	Lee, Dominican Republic, 2008 (2-59mo)	1 dose	Case-control	None major		High	high	2-59		total 32 (CC)	0.48(0.12-1.63)	75-83% 3-dose coverage 2002-2004 (age maximum not specified)		Hiberix, Hibtiter
Hib meningitis morbidity	Lee, Dominican Republic, 2008 (2-59mo)	2 doses	Case-control	None major		Moderate	high	2-59			0.13(0.000001-0.86)	75-83% 3-dose coverage 2002-2004 (age maximum not specified)		Hiberix, Hibtiter
Hib meningitis morbidity	Lee, Dominican Republic, 2008 (2-59mo)	3 doses	Case-control	None major		High	high	2-59			0.1(0.000001-0.67)	75-83% 3-dose coverage 2002-2004 (age maximum not specified)		Hiberix, Hibtiter
Hib meningitis morbidity	Lee, Dominican Republic, 2008 (2-59mo)	At least 2 doses	Case-control	None major		High	high	2-59			0.06(0.000001-0.4)	75-83% 3-dose coverage 2002-2004 (age maximum not specified)		Hiberix, Hibtiter
Hib meningitis morbidity	Lewis, Uganda, 2008 (0-59mo)	1 dose	Case-control	None major		Moderate	moderate	0-59			0.37(0.14-1.000001)	0.87		PRP-T
Hib meningitis morbidity	Lewis, Uganda, 2008 (0-59mo)	2 doses	Case-control	None major		Moderate	moderate	0-59			0.07(0.01-0.58)	0.87		PRP-T
Hib meningitis morbidity	Lewis, Uganda, 2008 (0-59mo)	3 doses	Case-control	None major		Moderate	moderate	0-59			0.06(0.01-0.52)	0.87		PRP-T
Hib meningitis morbidity	Lewis, Uganda, 2008 (0-59mo)	At least 1 dose	Case-control	None major		Moderate	moderate	0-59			0.35(0.21-0.59)	0.87		PRP-T
Hib meningitis morbidity	Lewis, Uganda, 2008 (0-59mo)	At least 2 doses	Case-control	None major		Moderate	moderate	0-59			0.07(0.01-0.31)	0.87		PRP-T
Hib meningitis morbidity	Diaz, Chile, 2001 (0-59mo)	Pre-post	Pre-post introduction	Start with low quality for pre-post. -1 for selective reporting (one or more outcomes of interest are reported incompletely so they cannot be entered in a metaanalysis), for no upper limit of age given / no presentation of post-period age-stra		Low	high	0-59			0.28(0.18-0.42)	.		Hib , PRP-HbOC (oligosaccharide conjugate Hib capsular, PRP, a mutant of the toxin of Corynebacterium diphtheriae ) and PRP-T (tetanus toxoid conjugate)
Hib meningitis morbidity	Dickinson, Cuba, 2002 (0-59mo)	Pre-post	Pre-post introduction	None major		High	moderate	0-59			0.19(0.13-0.28)	3-dose coverage 99% in 2000 (Unicef)
Hib meningitis morbidity	Kmetzsch, Brazil, 2003 (0-11mo)	Pre-post	Pre-post introduction	None major		moderate	moderate	0-11		(cannot derive)	0.13(0.11-0.14)	87% in children under 1, 2001 (number of doses not specified)		Hib vaccine only no mention of DPT not specified
Hib meningitis morbidity	Kmetzsch, Brazil, 2003 (12-59mo)	Pre-post	Pre-post introduction	None major		moderate	moderate	12-59			0.1(0.08-0.12)	87% in children under 1, 2001 (number of doses not specified)		Hib vaccine only no mention of DPT not specified
Hib meningitis morbidity	Lee, Dominican Republic, 2008 (2-59mo)	3 doses (goal)	Pre-post introduction	None major		High	high	2-59	80	47	0.59(-)	75-83% 3-dose coverage 2002-2004 (age maximum not specified)		Hiberix, Hibtiter
Hib meningitis morbidity	Ribeiro, Brazil, 2007 (0-59mo)	Pre-post	Pre-post introduction	None major		Moderate	high	0-59	78	2	0.03(0.007-0.09)	83% in "target population", 2004, age and doses not specified		CRM197, PRP-T
Hib meningitis morbidity	Ruocco, Uruguay, 1999 (0-59mo)	Pre-post	Pre-post introduction	None major		High	unknown	0-59			0(0.000001-2.26)	76.6% in children 2mo-4 years in cathcup campaign 1994; subsequently over 80% (number of doses unclear)		not stated
Hib meningitis morbidity	Russell, Tonga, 2009 (1-59mo)	Pre-post	Pre-post introduction	None major		High	high	1-59	17	0	0(0.000001-0.000003)	99.1%, 2006 (age maximum and number of doses not specified)		Vaxem-Hib, Tetract-Hib
Hib meningitis morbidity	Simoes, Brazil, 2004 (2-59mo)	Pre-post	Pre-post introduction	Major change to scope of surveillance system during study		Moderate	high	2-59	194	36	0.21(0.11-0.41)	Goias vaccine coverage 90% 2001 (age maximum and number of doses not specified)		HibTITER, PRP-T
Hib meningitis morbidity	Wilson, Fiji, 2003 (0-60mo)	Pre-post	Pre-post introduction	unclear completeness of ascertainment		High	moderate	0-60	19	5	0.26(0.1-0.7)	76% 3-dose coverage, 1999 (age maximum not specified)
Hib meningitis morbidity	Gessner, Indonesia, 2005 (1-23mo)	3 doses	RCT	high loss to completion of dosing (thus presumably to followup); analysis not ITT for this reason as well		moderate	moderate	1-23		6	0.16(0.02-1.28)	20 156/28 147 = 71.6% of enrolled children received 3 doses		Children living in intervention hamlets received a fully liquid combined DTP Hib conjugate vaccine (DTP-PRP-T).9 Children in control hamlets received DTP. Aventis Pasteur (Lyon, France)
Hib meningitis morbidity	Gessner, Indonesia, 2005 (1-23mo)	At least 1 dose	RCT	high loss to completion of dosing (thus presumably to followup); analysis not ITT for this reason as well		moderate	moderate	1-23			0.14(0.01-1.59)	20 156/28 147 = 71.6% of enrolled children received 3 doses		Children living in intervention hamlets received a fully liquid combined DTP Hib conjugate vaccine (DTP-PRP-T).9 Children in control hamlets received DTP. Aventis Pasteur (Lyon, France)
Hib meningitis morbidity	Lagos, Chile, 1996 (1-30mo)	3 doses	RCT	None major		High	moderate	1-30	22	2	0.09(0.021-0.383)	77% (percent of all infants expected for vaccination at control and intervention health centers during study period who received 3 doses)		PRP-T
Hib meningitis morbidity	Mulholland, The Gambia, 1997 (2-11mo)	1 dose	RCT	None major		Moderate	moderate	2-11	4	3	0.75(0.17-3.33)	3rd dose, infants, 2005: Kampala 39%, Gulu District 98%, and Mbarara District 75%		ACTHib
Hib meningitis morbidity	Mulholland, The Gambia, 1997 (2-11mo)	2 doses	RCT	None major		Moderate	moderate	2-11	4	0	0(0.000001-3.33)	3rd dose, infants, 2005: Kampala 39%, Gulu District 98%, and Mbarara District 75%		ACTHib
Hib meningitis morbidity	Mulholland, The Gambia, 1997 (2-11mo)	3 doses	RCT	None major		Moderate	moderate	2-11	12	1	0.08(0.01-0.65)	3rd dose, infants, 2005: Kampala 39%, Gulu District 98%, and Mbarara District 75%		ACTHib
Hib meningitis morbidity	Mulholland, The Gambia, 1997 (2-11mo)	At least 2 doses	RCT	None major		Moderate	moderate	2-11	16	1	0.06(0.008-0.48)	3rd dose, infants, 2005: Kampala 39%, Gulu District 98%, and Mbarara District 75%		ACTHib
Hib meningitis mortality	Fleming, Senegal, 2011 (0-23mo)	At least 1 dose	Case-control	verbal record of vaccination used when records unavailable (25% of cases)		Moderate	high	0-23			0.11(0.0095-1.1669)	3-dose Hib coverage for all of Senegal 18% in 2005 (Unicef)		Two Hib vaccines : Lyophilized Hiberix (GlaxoSmithKline Biologicals, Rixensart, Belgium) reconstituted with Tritanrix (GlaxoSmithKline Biologicals) (containing diphtheria, tetanus, whole cell pertussis, and hepatitis B) was replaced in January 2007 by Quinvaxem (Crucell, Berna Biotech Korea Corp., Incheon, Korea
Hib meningitis mortality	Fleming, Senegal, 2011 (0-23mo)	At least 2 doses	Case-control	verbal record of vaccination used when records unavailable (25% of cases)		Moderate	high	0-23			0.01(0.0001-1.8893)	3-dose Hib coverage for all of Senegal 18% in 2005 (Unicef)		Two Hib vaccines : Lyophilized Hiberix (GlaxoSmithKline Biologicals, Rixensart, Belgium) reconstituted with Tritanrix (GlaxoSmithKline Biologicals) (containing diphtheria, tetanus, whole cell pertussis, and hepatitis B) was replaced in January 2007 by Quinvaxem (Crucell, Berna Biotech Korea Corp., Incheon, Korea
Hib meningitis mortality	Kmetzsch, Brazil, 2003 (0-11mo)	Pre-post	Pre-post introduction	None major		moderate	moderate	0-11			0.51(0.34-0.77)	87% in children under 1, 2001 (number of doses not specified)		Hib vaccine only no mention of DPT not specified
Hib meningitis mortality	Simoes, Brazil, 2004 (2-59mo)	Pre-post	Pre-post introduction	Major change to scope of surveillance system during study		Moderate	high	2-59			1.06(0.74-1.53)	Goias vaccine coverage 90% 2001 (age maximum and number of doses not specified)		HibTITER, PRP-T
Hib meningitis mortality	Mulholland, The Gambia, 1997 (2-11mo)	At least 1 dose	RCT	None major		Moderate	moderate	2-11	21	7	0.29(0.0589947810185665-1.36678011353484)	3rd dose, infants, 2005: Kampala 39%, Gulu District 98%, and Mbarara District 75%		ACTHib
All-cause meningitis morbidity	Klugman, South Africa, 2003 (1-30 mo)	3 doses	RCT	None major		Moderate	moderate	1-30	8	7	0.87(0.32-2.41)	.		PCV-9
All-cause mortality	Cutts, The Gambia, 2005 (1-30mo)	1 dose	RCT	None major		moderate	moderate	1-30	389	330	0.84(0.74-0.98)	.		PCV-9
All-cause mortality	Klugman, South Africa, 2003 (1-30 mo)	3 doses (goal)	RCT	None major		Moderate or poor	moderate	1-30	242	229	0.95(0.84-1.08)	.		PCV-9
SP Meningitis, All-serotypes	Cutts, The Gambia, 2005 (1-30mo)	3 doses	RCT	None major		Moderate	moderate	1-30	11	14	0.88(0.32-1.84)	.		PCV-9
SP Meningitis, All-serotypes	Klugman, South Africa, 2003 (1-30 mo)	3 doses (goal)	RCT	None major		Moderate	moderate	1-30	6	5	0.87(0.35-1.99)	.		PCV-9
SP Meningitis, Vaccine-serotypes	Cutts, The Gambia, 2005 (1-30mo)	3 doses	RCT	None major		Moderate	moderate	1-30	12	1	0.08(0.000001-0.66)	.		PCV-9
SP Meningitis, Vaccine-serotypes	Klugman, South Africa, 2003 (1-30 mo)	3 doses (goal)	RCT	None major		Moderate	moderate	1-30	6	1	0.17(0.02-1.38)	.		PCV-9

## Sheet: Supplementary Table 1 - Hib
	STUDY IDENTIFIERS AND CONTEXT								STUDY DESIGN AND LIMITATIONS														INTERVENTION									OUTCOME EFFECTS							Summary
										RCT (HIGH SCORE)			If cluster RCT		ALL FOLLOW UP STUDIES (RCT cRCT or Cohort)	QUASI EXPERIMENTAL (MODERATE) OBSERVATIONAL (LOW)				BEFORE/AFTER DESIGN (LOW TO VERY LOW)
Outcome of Interest	Author	Year of publication	Years of study	Country	Place in country	Urban, rural, mixed or unclear	Baseline/control mortality rate	Setting	Study design - randomized?	Allocation concealed? (adequate randomization)	Assessment blinded?	Intent to treat analysis?	Cluster RCT results adjusted for clustering?	If cluster RCT are there more than 12 units for analysis? (specify number)	Minimal loss to follow up? (more than 20% is serious limitation)	Is cohort or nested case control study?	If quasi experimental are there more than 12 units for analysis? (specify number)	Adjustment for confounding?	Reverse causality is not a serious issue?	Not before/after design? (if so then always low or very low)	In Cochrane?	Reason for exclusion from Cochrane?	Target population for the intervention (age, case defn)	Intervention definition	Schedule	Number of Doses	Catchup Campaign	Other intervention at the same time	Coverage of the intervention (comment on quality)	Was the intervention delivered through the routine health system?	Comparison group (eg routine care and what this involved)	Outcome definition (eg deaths under five, deaths to 28 days, morbidity)	Intervention /endline numerator	Intervention /endline denominator	Control/baseline numerator	Control/ basleine denominator	Effect on outcome (intervention compared to control gp) % reduction	CI	EFFICACY OR EFFECTIVENESS?	OVERALL STUDY LIMITATIONS?	Comments	Overall Quality
Hib meningitis morbidity	Adegbola	1999	1993-1995	Gambia	Western Region	mixed	NG	Three Western Gambia hospitals	Case control	NA	NA	NA	NA	NA	NA	NA	NA	NA	NA	no	No	not RCT	children under 6	PRP-T vaccine	2,3,4 months (in practice usually later)	1			1 dose: 90% at 12 mo (2000)	yes	Controls were born within 28 days of the birth of the case and were living in the same locality at the time of case illness	Hib cultured from CSF					0.65	0.23-1.84	effectiveness	None major	Health cards used to confrim vaccination history for all cases and controls.	Low quality
Hib meningitis morbidity	Adegbola	1999	1993-1995	Gambia	Western Region	mixed	NG	Three Western Gambia hospitals	Case control	NA	NA	NA	NA	NA	NA	NA	NA	NA	NA	no	No	not RCT	children under 6	PRP-T vaccine	2,3,4 months (in practice usually later)	2			2 doses: 80% at 12 mo (2000)	yes	Controls were born within 28 days of the birth of the case and were living in the same locality at the time of case illness	Hib cultured from CSF					0.07	0.01-0.58	effectiveness	None major		Low quality
Hib meningitis morbidity	Adegbola	1999	1993-1995	Gambia	Western Region	mixed	NG	Three Western Gambia hospitals	Case control	NA	NA	NA	NA	NA	NA	NA	NA	NA	NA	no	No	not RCT	children under 6	PRP-T vaccine	2,3,4 months (in practice usually later)	3			3 doses: 60% at 12 mo (2000)	yes	Controls were born within 28 days of the birth of the case and were living in the same locality at the time of case illness	Hib cultured from CSF					0.04	0.00-0.53	effectiveness	None major		Low quality
bacterial meningitis morbidity	Baqui	2007	2000-2003	Bangladesh	Dhaka	Urban	NG	Hospital for cases and controls	Case control	NA	NA	NA									No	not RCT	Children ages 3-23 months in 3 zones of Dhaka city (capital)	Hib-DPT vaccine	6,10,14 weeks	At least 1		NG	Vaccination administered in study area from June 2000- Nov 2001 (of 60 clinics, 25 allocated to give Hib-DPT and the remainder continued to give DPT). 1-dose coverage of DPT or DPT-HIB = 97.7%, age range unspecified	Yes	"community-controls were children without signs of pneumonia or meningitis, matched for age ( 1 month), sex, season, and distance from the hospital where the index case was identified"	CSF that was visibly cloudy or had a WBC count of at least 100/mm3 with >80% neutrophils, glucose <40mg/dL or protein >100mg/dL					0.46	0.17-1.21	efficacy	no major. Vaccination history was confirmed using vaccination cards but no report of what proportion of children had no cards. +1 for controlled for demographic differences between cases and controls.	Unusual study design in which intervention was deliberately introduced to some clinics only as in a cluster intervention trial, but ascertainment of cases was retrospective	Moderate Quality
bacterial meningitis morbidity	Baqui	2007	2000-2003	Bangladesh	Dhaka	Urban	NG	Hospital for cases and controls	Case control	NA	NA	NA									No	not RCT	Children ages 3-23 months in 3 zones of Dhaka city (capital)	Hib-DPT vaccine	6,10,14 weeks	At least 2		NG	Vaccination administered in study area from June 2000- Nov 2001 (of 60 clinics, 25 allocated to give Hib-DPT and the remainder continued to give DPT). 2-dose coverage of DPT or DPT-HIB = %, age range unspecified	Yes	"community-controls were children without signs of pneumonia or meningitis, matched for age ( 1 month), sex, season, and distance from the hospital where the index case was identified"	CSF that was visibly cloudy or had a WBC count of at least 100/mm3 with >80% neutrophils, glucose <40mg/dL or protein >100mg/dL					0.29	0.08-1.01	efficacy	no major. Vaccination history was confirmed using vaccination cards but no report of what proportion of children had no cards. +1 for controlled for demographic differences between cases and controls.	Unusual study design in which intervention was deliberately introduced to some clinics only as in a cluster intervention trial, but ascertainment of cases was retrospective	Moderate Quality
bacterial meningitis morbidity	Baqui	2007	2000-2003	Bangladesh	Dhaka	Urban	NG	Hospital for cases and controls	Case control	NA	NA	NA									No	not RCT	Children ages 3-23 months in 3 zones of Dhaka city (capital)	Hib-DPT vaccine	6,10,14 weeks	At least 3		NG	Vaccination administered in study area from June 2000- Nov 2001 (of 60 clinics, 25 allocated to give Hib-DPT and the remainder continued to give DPT). 3-dose coverage of DPT or DPT-HIB = 93.4%, age range unspecified	Yes	"community-controls were children without signs of pneumonia or meningitis, matched for age ( 1 month), sex, season, and distance from the hospital where the index case was identified"	CSF that was visibly cloudy or had a WBC count of at least 100/mm3 with >80% neutrophils, glucose <40mg/dL or protein >100mg/dL					0.6	0.15-2.38	efficacy	no major. Vaccination history was confirmed using vaccination cards but no report of what proportion of children had no cards. +1 for controlled for demographic differences between cases and controls.	Unusual study design in which intervention was deliberately introduced to some clinics only as in a cluster intervention trial, but ascertainment of cases was retrospective	Moderate Quality
Hib meningitis morbidity	Baqui	2007	2000-2003	Bangladesh	Dhaka	Urban	NG	Hospital for cases and controls	Case control	NA	NA	NA									No	not RCT	Children ages 3-23 months in 3 zones of Dhaka city (capital)	Hib-DPT vaccine	6,10,14 weeks	At least 1		NG	Vaccination administered in study area from June 2000- Nov 2001 (of 60 clinics, 25 allocated to give Hib-DPT and the remainder continued to give DPT). 1-dose coverage of DPT or DPT-HIB = 97.7%, age range unspecified	Yes	"community-controls were children without signs of pneumonia or meningitis, matched for age ( 1 month), sex, season, and distance from the hospital where the index case was identified"	Hib detected in CSF by culture or latex agglutination					0.1	0.00-0.66	effectiveness	no major. Vaccination history was confirmed using vaccination cards but no report of what proportion of children had no cards. +1 for controlled for demographic differences between cases and controls.	Unusual study design in which intervention was deliberately introduced to some clinics only as in a cluster intervention trial, but ascertainment of cases was retrospective	Moderate Quality
Hib meningitis morbidity	Baqui	2007	2000-2003	Bangladesh	Dhaka	Urban	NG	Hospital for cases and controls	Case control	NA	NA	NA									No	not RCT	Children ages 3-23 months in 3 zones of Dhaka city (capital)	Hib-DPT vaccine	6,10,14 weeks	At least 2		NG	Vaccination administered in study area from June 2000- Nov 2001 (of 60 clinics, 25 allocated to give Hib-DPT and the remainder continued to give DPT). 2-dose coverage of DPT or DPT-HIB = %, age range unspecified	Yes	"community-controls were children without signs of pneumonia or meningitis, matched for age ( 1 month), sex, season, and distance from the hospital where the index case was identified"	Hib detected in CSF by culture or latex agglutination					0.11	0.00-0.72	effectiveness	no major. Vaccination history was confirmed using vaccination cards but no report of what proportion of children had no cards. +1 for controlled for demographic differences between cases and controls.	Unusual study design in which intervention was deliberately introduced to some clinics only as in a cluster intervention trial, but ascertainment of cases was retrospective	Moderate Quality
Hib meningitis morbidity	Baqui	2007	2000-2003	Bangladesh	Dhaka	Urban	NG	Hospital for cases and controls	Case control	NA	NA	NA									No	not RCT	Children ages 3-23 months in 3 zones of Dhaka city (capital)	Hib-DPT vaccine	6,10,14 weeks	3		NG	Vaccination administered in study area from June 2000- Nov 2001 (of 60 clinics, 25 allocated to give Hib-DPT and the remainder continued to give DPT). 3-dose coverage of DPT or DPT-HIB = 93.4%, age range unspecified	Yes	"community-controls were children without signs of pneumonia or meningitis, matched for age ( 1 month), sex, season, and distance from the hospital where the index case was identified"	Hib detected in CSF by culture or latex agglutination					0.35	0.00-2.9	effectiveness	no major. Vaccination history was confirmed using vaccination cards but no report of what proportion of children had no cards. +1 for controlled for demographic differences between cases and controls.	Unusual study design in which intervention was deliberately introduced to some clinics only as in a cluster intervention trial, but ascertainment of cases was retrospective	Moderate Quality
Hib meningitis morbidity	Daza	2006	1996-2001	Malawi	Blantyre district	Mixed	NG	Children ages 1-59 months hospitalized at Queen Elizabeth Central Teaching Hospital (primary referral hospital in region) in Blantyre district.	Case control	NA	NA	NA	NA	NA	NA	NA	NA	NA	NA	BEFORE/AFTER DESIGN (LOW TO VERY LOW)	NA	not RCT	children 1-59 months living in Blantyre District, Malawi	liquid Tritanrix (DPT–hepatitis B) combined on-site at health centers with powdered Hiberix (Hib capsular polysaccharide bound to tetanus toxoid)	6,10, 14 weeks	1		NG	84% of children 12–23 months of age in Blantyre had received all recommended vaccinations and 96% had received the third dose of pentavalent vaccine compared to 64% and 82%,	Yes	Hospital controls were children with s. pneumoniae meningitis.	Hib detected in CSF by culture					1.12	0.46-2.73	effectiveness	S. pneumo cases used as controls, and only 67/225 had received all three doses of pentavalent vaccine - much less than national Hib coverage - would tend to bias toward the null.	316 cases total from 1997-2001 with average of 63/year 2004 data entered as that was the last year that vaccine coverage was available.	Very low quality
Hib meningitis morbidity	Daza	2006	1996-2001	Malawi	Blantyre district	Mixed	NG	Children ages 1-59 months hospitalized at Queen Elizabeth Central Teaching Hospital (primary referral hospital in region) in Blantyre district.	Case control	NA	NA	NA	NA	NA	NA	NA	NA	NA	NA	BEFORE/AFTER DESIGN	No	not RCT	children 1-59 months living in Blantyre District, Malawi	liquid Tritanrix (DPT–hepatitis B) combined on-site at health centers with powdered Hiberix (Hib capsular polysaccharide bound to tetanus toxoid)	6,10, 14 weeks	2		NG	3-dose coverage 96% of children 12–23 months of age in Blantyre Blantyre had received all recommended vaccinations and 96% had received the third dose of pentavalent vaccine compared to 64% and 82%,	Yes	Hospital controls were children with s. pneumoniae meningitis.	Hib detected in CSF by culture					0.13	0.03-0.63	effectiveness	S. pneumo cases used as controls, and only 67/225 had received all three doses of pentavalent vaccine - much less than national Hib coverage - would tend to bias toward the null.	316 cases total from 1997-2001 with average of 63/year 2004 data entered as that was the last year that vaccine coverage was available.	Very low quality
Hib meningitis morbidity	Daza	2006	1996-2001	Malawi	Blantyre district	Mixed	NG	Children ages 1-59 months hospitalized at Queen Elizabeth Central Teaching Hospital (primary referral hospital in region) in Blantyre district.	Case control	NA	NA	NA	NA	NA	NA	NA	NA	NA	NA	BEFORE/AFTER DESIGN	No	not RCT	children 1-59 months living in Blantyre District, Malawi	liquid Tritanrix (DPT–hepatitis B) combined on-site at health centers with powdered Hiberix (Hib capsular polysaccharide bound to tetanus toxoid)	6,10, 14 weeks	at least 1		NG	3-dose coverage 96% of children 12–23 months of age in Blantyre Blantyre had received all recommended vaccinations and 96% had received the third dose of pentavalent vaccine compared to 64% and 82%,	Yes	Hospital controls were children with s. pneumoniae meningitis.	Hib detected in CSF by culture					0.35	0.17-0.88	effectiveness	S. pneumo cases used as controls, and only 67/225 had received all three doses of pentavalent vaccine - much less than national Hib coverage - would tend to bias toward the null.	316 cases total from 1997-2001 with average of 63/year 2004 data entered as that was the last year that vaccine coverage was available.	Very low quality
Hib meningitis morbidity	Daza	2006	1996-2001	Malawi	Blantyre district	Mixed	NG	Children ages 1-59 months hospitalized at Queen Elizabeth Central Teaching Hospital (primary referral hospital in region) in Blantyre district.	Case control	NA	NA	NA	NA	NA	NA	NA	NA	NA	NA	BEFORE/AFTER DESIGN	No	not RCT	children 1-59 months living in Blantyre District, Malawi	liquid Tritanrix (DPT–hepatitis B) combined on-site at health centers with powdered Hiberix (Hib capsular polysaccharide bound to tetanus toxoid)	6,10, 14 weeks	at least 2		NG	3-dose coverage 96% of children 12–23 months of age in Blantyre Blantyre had received all recommended vaccinations and 96% had received the third dose of pentavalent vaccine compared to 64% and 82%,	Yes	Hospital controls were children with s. pneumoniae meningitis.	Hib detected in CSF by culture					0.09	0.03-0.32	effectiveness	S. pneumo cases used as controls, and only 67/225 had received all three doses of pentavalent vaccine - much less than national Hib coverage - would tend to bias toward the null.	316 cases total from 1997-2001 with average of 63/year 2004 data entered as that was the last year that vaccine coverage was available.	Very low quality
Hib meningitis morbidity	Daza	2006	1996-2001	Malawi	Blantyre district	Mixed	NG	Children ages 1-59 months hospitalized at Queen Elizabeth Central Teaching Hospital (primary referral hospital in region) in Blantyre district.	Case control	NA	NA	NA	NA	NA	NA	NA	NA	NA	NA	BEFORE/AFTER DESIGN	No	not RCT	children 1-59 months living in Blantyre District, Malawi	liquid Tritanrix (DPT–hepatitis B) combined on-site at health centers with powdered Hiberix (Hib capsular polysaccharide bound to tetanus toxoid)	6,10, 14 weeks	at least 3		NG	3-dose coverage 96% of children 12–23 months of age in Blantyre Blantyre had received all recommended vaccinations and 96% had received the third dose of pentavalent vaccine compared to 64% and 82%,	Yes	Hospital controls were children with s. pneumoniae meningitis.	Hib detected in CSF by culture					0.06	0.01-0.35	effectiveness	S. pneumo cases used as controls, and only 67/225 had received all three doses of pentavalent vaccine - much less than national Hib coverage - would tend to bias toward the null.	316 cases total from 1997-2001 with average of 63/year 2004 data entered as that was the last year that vaccine coverage was available.	Very low quality
bacterial meningitis morbidity	Dickinson	2002	1998-2000	Cuba	entire country	mixed	NG	cases obtained by the National surveillance of meningo-encephalitis Bacterial (VNMEB)	Pre-Post	NA	NA	NA	NA	NA	NA	NA	NA	NA	NA	Before/after design	No	not RCT	Cuban children nationwide	Hib conjugate vaccine-	2,4,6 months	(target 3)			3-dose coverage 99% in 2000 (Unicef)	yes		bacterial agent detected in CSF by culture or latex agglutination	0.9		33.9		0.54	0.44-0.66	effectiveness	None major		Low quality
Hib meningitis morbidity	Dickinson	2002	1998-2000	Cuba	Unclear	Unclear	NG	cases obtained by the National surveillance of meningo-encephalitis Bacterial (VNMEB)	Pre-Post	NA	NA	NA	NA	NA	NA	NA	NA	NA	NA	Before/after design	No	not RCT	Cuban children nationwide	Hib conjugate vaccine	2,4,6 months	(target 3)			3-dose coverage 99% in 2000 (Unicef)	yes		Hib detected in CSF by culture or latex agglutination	0.9		33.9		0.19	0.13-0.28	effectiveness	None major		Low quality
hib meningitis morbidity	Fleming	2011	2002-2005	Senegal	Dakar, Diourbel, Kaolack, Saint Louis, Tambacounda, Thie`s, and Ziguinchor	mixed	NG	National pediatric reference hospital in Dakar, and 6 regional hospitals, participating in World Health Organization African Pediatric Bacterial Meningitis Surveillance Network	Case control	NA	NA	NA	NA	NA	NA	NA	NA	NA	NA	Before/After	No	Not RCT	cases were children aged 6 weeks to 2 years with laboratory-confirmed Hib meningitis, hospitalized on or after July 22, 2005 (21 days after vaccine introduction)	Lyophilized Hiberix (GlaxoSmithKline Biologicals, Rixensart, Belgium) reconstituted with Tritanrix (GlaxoSmithKline Biologicals) (containing diphtheria, tetanus, whole cell pertussis, and hepatitis B)	4, 6, 10 weeks	At least 1 dose		OPV	3-dose Hib coverage for all of Senegal 18% in 2005 (Unicef)	yes	Controls were born within 28 days of the birth of the case and were living in the same locality at the time of case illness	Hib detected in CSF by culture or latex agglutination					0.0855	0.02-0.34	effectiveness	verbal record of vaccination used when records unavailable (25% of cases)	Potential confounding factors including age, region, maternal education and number of children aged < 5 years living in the home were adjusted for in the OR analysis; age, region, and maternal education were adjusted for in the analysis for death.	very low quality
hib meningitis morbidity	Fleming	2011	2002-2005	Senegal	Dakar, Diourbel, Kaolack, Saint Louis, Tambacounda, Thie`s, and Ziguinchor	mixed	NG	National pediatric reference hospital in Dakar, and 6 regional hospitals, participating in World Health Organization African Pediatric Bacterial Meningitis Surveillance Network	Case control	NA	NA	NA	NA	NA	NA	NA	NA	NA	NA	Before/After	No	Not RCT	cases were children aged 6 weeks to 2 years with laboratory-confirmed Hib meningitis, hospitalized on or after July 22, 2005 (21 days after vaccine introduction)	Lyophilized Hiberix (GlaxoSmithKline Biologicals, Rixensart, Belgium) reconstituted with Tritanrix (GlaxoSmithKline Biologicals) (containing diphtheria, tetanus, whole cell pertussis, and hepatitis B)	4, 6, 10 weeks	At least 2 doses		OPV	3-dose Hib coverage for all of Senegal 18% in 2005 (Unicef)	yes	Controls were born within 28 days of the birth of the case and were living in the same locality at the time of case illness	Hib detected in CSF by culture or latex agglutination					0.0423	0.01-0.32	effectiveness	verbal record of vaccination used when records unavailable (25% of cases)	Potential confounding factors including age, region, maternal education and number of children aged < 5 years living in the home were adjusted for in the OR analysis; age, region, and maternal education were adjusted for in the analysis for death.	very low quality
Hib meningitis mortality	Fleming	2011	2002-2005	Senegal	Dakar, Diourbel, Kaolack, Saint Louis, Tambacounda, Thie`s, and Ziguinchor	mixed	NG	National pediatric reference hospital in Dakar, and 6 regional hospitals, participating in World Health Organization African Pediatric Bacterial Meningitis Surveillance Network	Case control	NA	NA	NA	NA	NA	NA	NA	NA	NA	NA	Before/After	No	Not RCT	cases were children aged 6 weeks to 2 years with laboratory-confirmed Hib meningitis, hospitalized on or after July 22, 2005 (21 days after vaccine introduction)	Lyophilized Hiberix (GlaxoSmithKline Biologicals, Rixensart, Belgium) reconstituted with Tritanrix (GlaxoSmithKline Biologicals) (containing diphtheria, tetanus, whole cell pertussis, and hepatitis B)	4, 6, 10 weeks	At least 1 dose		OPV	3-dose Hib coverage for all of Senegal 18% in 2005 (Unicef)	yes	Controls were born within 28 days of the birth of the case and were living in the same locality at the time of case illness	Hib detected in CSF by culture or latex agglutination, with death within 90 days of hospitalization					0.1054	0.01-1.17	effectiveness	verbal record of vaccination used when records unavailable (25% of cases)	Potential confounding factors including age, region, maternal education and number of children aged < 5 years living in the home were adjusted for in the OR analysis; age, region, and maternal education were adjusted for in the analysis for death.	very low quality
Hib meningitis mortality	Fleming	2011	2002-2005	Senegal	Dakar, Diourbel, Kaolack, Saint Louis, Tambacounda, Thie`s, and Ziguinchor	mixed	NG	National pediatric reference hospital in Dakar, and 6 regional hospitals, participating in World Health Organization African Pediatric Bacterial Meningitis Surveillance Network	Case control	NA	NA	NA	NA	NA	NA	NA	NA	NA	NA	Before/After	No	Not RCT	cases were children aged 6 weeks to 2 years with laboratory-confirmed Hib meningitis, hospitalized on or after July 22, 2005 (21 days after vaccine introduction)	Lyophilized Hiberix (GlaxoSmithKline Biologicals, Rixensart, Belgium) reconstituted with Tritanrix (GlaxoSmithKline Biologicals) (containing diphtheria, tetanus, whole cell pertussis, and hepatitis B)	4, 6, 10 weeks	At least 2 doses		OPV	3-dose Hib coverage for all of Senegal 18% in 2005 (Unicef)	yes	Controls were born within 28 days of the birth of the case and were living in the same locality at the time of case illness	Hib detected in CSF by culture or latex agglutination, with death within 90 days of hospitalization					0.0117	0.00-1.89	effectiveness	verbal record of vaccination used when records unavailable (25% of cases)	Potential confounding factors including age, region, maternal education and number of children aged < 5 years living in the home were adjusted for in the OR analysis; age, region, and maternal education were adjusted for in the analysis for death.	very low quality
all-cause meningitis morbidity	Gessner	2005	1998-2002	Indonesia	Lombok Island	rural		village health centers/district hospitals/small private hospitals	cRCT	Yes	Yes	No (included only children who received at least 1 dose)	Yes	Yes (818)	NO						Review yes; metaanalysis no	"...information on intra-cluster correlation, to enable adjustment for the cluster effect, was not available from the trial authors and inclusion without adjustment would have resulted in spuriously narrow CIs…Gessner 2005 will be included in the meta-analysis when the additional data becomes available."	Lombok island children <2 not already vaccinated	DPT-PRP-T	6,10,14 weeks	3			20 156/28 147 = 71.6% received 3 doses	Yes	Children in control hamlets received DTP	possible or probable bacterial or confirmed Hib meningitis presenting at local health centers or hospitals, or ascertained by village-based study team members	67	28417	134	26826	0.46	0.29-0.87	Efficacy	high loss to completion of dosing (thus presumably to followup); analysis not ITT for this reason as well. Cochrane high quality.	All data are incidence *rates* given per 10,000 child years. Number of events per group for meningitis data was not given, only these rates. There were 28417 patients in the DPT-PRP-T group for 38970 child-years of follow up and 26926 patients in the DPT group for 37249 child-years of follow up. Follow-up time for both events and outcomes was from 2 weeks after the first vaccine dose until the ou…	Moderate Quality
all-cause meningitis morbidity	Gessner	2005	1998-2002	Indonesia	Lombok Island	rural		village health centers/district hospitals/small private hospitals	cRCT	Yes	Yes	No (included only children who received at least 1 dose)	Yes	Yes (818)	NO						Review yes; metaanalysis no	"...information on intra-cluster correlation, to enable adjustment for the cluster effect, was not available from the trial authors and inclusion without adjustment would have resulted in spuriously narrow CIs…Gessner 2005 will be included in the meta-analysis when the additional data becomes available."	Lombok island children <2 not already vaccinated	DPT-PRP-T	6,10,14 weeks	at least 1			28147/28 147 =100% received at least 1 dose	Yes	Children in control hamlets received DTP	possible or probable bacterial or confirmed Hib meningitis presenting at local health centers or hospitals, or ascertained by village-based study team members	67	28417	134	26826	0.5	0.27-0.82	Efficacy	high loss to completion of dosing (thus presumably to followup); analysis not ITT for this reason as well. Cochrane high quality.	All data are incidence *rates* given per 10,000 child years. Number of events per group for meningitis data was not given, only these rates. There were 28417 patients in the DPT-PRP-T group for 38970 child-years of follow up and 26926 patients in the DPT group for 37249 child-years of follow up. Follow-up time for both events and outcomes was from 2 weeks after the first vaccine dose until the ou…	Moderate Quality
all-cause meningitis mortality	Gessner	2005	1998-2002	Indonesia	Lombok Island	rural		village health centers/district hospitals/small private hospitals	cRCT	Yes	Yes	No (included only children who received at least 1 dose)	Yes	Yes (818)	NO						Review yes; metaanalysis no	"...information on intra-cluster correlation, to enable adjustment for the cluster effect, was not available from the trial authors and inclusion without adjustment would have resulted in spuriously narrow CIs…Gessner 2005 will be included in the meta-analysis when the additional data becomes available."	Lombok island children <2 not already vaccinated	DPT-PRP-T	6,10,14 weeks	at least 1			28147/28 147 =100% received at least 1 dose	Yes	Children in control hamlets received DTP	All deaths within 2 weeks of a clinical meningitis episode	67	28417	134	26826	0.75	0.48-1.2	Efficacy	high loss to completion of dosing (thus presumably to followup); analysis not ITT for this reason as well. Cochrane high quality.	All data are incidence *rates* given per 10,000 child years. Number of events per group for meningitis data was not given, only these rates. There were 28417 patients in the DPT-PRP-T group for 38970 child-years of follow up and 26926 patients in the DPT group for 37249 child-years of follow up. Follow-up time for both events and outcomes was from 2 weeks after the first vaccine dose until the ou…	Moderate Quality
all-cause meningitis mortality	Gessner	2005	1998-2002	Indonesia	Lombok Island	rural		village health centers/district hospitals/small private hospitals	cRCT	Yes	Yes	No (included only children who received at least 1 dose)	Yes	Yes (818)	NO						Review yes; metaanalysis no	"...information on intra-cluster correlation, to enable adjustment for the cluster effect, was not available from the trial authors and inclusion without adjustment would have resulted in spuriously narrow CIs…Gessner 2005 will be included in the meta-analysis when the additional data becomes available."	75	DPT-PRP-T	6,10,14 weeks	3			20 156/28 147 = 71.6% received 3 doses	Yes	Children in control hamlets received DTP	All deaths within 2 weeks of a clinical meningitis episode	67	28417	134	26826	0.54	.32-.91	Efficacy	high loss to completion of dosing (thus presumably to followup); analysis not ITT for this reason as well. Cochrane high quality.	All data are incidence *rates* given per 10,000 child years. Number of events per group for meningitis data was not given, only these rates. There were 28417 patients in the DPT-PRP-T group for 38970 child-years of follow up and 26926 patients in the DPT group for 37249 child-years of follow up. Follow-up time for both events and outcomes was from 2 weeks after the first vaccine dose until the ou…	Moderate Quality
all-cause mortality	Gessner	2005	1998-2002	Indonesia	Lombok Island	rural		village health centers/district hospitals/small private hospitals	cRCT	Yes	Yes	No (included only children who received at least 1 dose)	Yes	Yes (818)	NO						Review yes; metaanalysis no	"...information on intra-cluster correlation, to enable adjustment for the cluster effect, was not available from the trial authors and inclusion without adjustment would have resulted in spuriously narrow CIs…Gessner 2005 will be included in the meta-analysis when the additional data becomes available."	Lombok island children <2 not already vaccinated	DPT-PRP-T	6,10,14 weeks	3			20 156/28 147 = 71.6% of enrolled children received 3 doses	Yes	Children in control hamlets received DTP	All deaths	67	28417	134	26826	0.974	.83-1.15	Efficacy	high loss to completion of dosing (thus presumably to followup); analysis not ITT for this reason as well. Cochrane high quality.	All data are incidence *rates* given per 10,000 child years. Number of events per group for meningitis data was not given, only these rates. There were 28417 patients in the DPT-PRP-T group for 38970 child-years of follow up and 26926 patients in the DPT group for 37249 child-years of follow up. Follow-up time for both events and outcomes was from 2 weeks after the first vaccine dose until the ou…	Moderate Quality
all-cause mortality	Gessner	2005	1998-2002	Indonesia	Lombok Island	rural		village health centers/district hospitals/small private hospitals	RCT	Yes	Yes	No (included only children who received at least 1 dose)	Yes	Yes (818)	NO						Yes	"...information on intra-cluster correlation, to enable adjustment for the cluster effect, was not available from the trial authors and inclusion without adjustment would have resulted in spuriously narrow CIs…Gessner 2005 will be included in the meta-analysis when the additional data becomes available."	Lombok island children <2 not already vaccinated	DPT-PRP-T	6,10,14 wks	at least 1			28147/28 147 =100% received at least 1 dose	Yes	Children in control hamlets received DTP	All deaths	67	28417	134	26826	0.97	0.85-1.1	Efficacy	high loss to completion of dosing (thus presumably to followup); analysis not ITT for this reason as well. Cochrane high quality.	All data are incidence *rates* given per 10,000 child years. Number of events per group for meningitis data was not given, only these rates. There were 28417 patients in the DPT-PRP-T group for 38970 child-years of follow up and 26926 patients in the DPT group for 37249 child-years of follow up. Follow-up time for both events and outcomes was from 2 weeks after the first vaccine dose until the ou…	Moderate Quality
bacterial meningitis morbidity	Gessner	2005	1998-2002	Indonesia	Lombok Island	rural		village health centers/district hospitals/small private hospitals	RCT	Yes	Yes	No (included only children who received at least 1 dose)	Yes	Yes (818)	NO						Yes	"...information on intra-cluster correlation, to enable adjustment for the cluster effect, was not available from the trial authors and inclusion without adjustment would have resulted in spuriously narrow CIs…Gessner 2005 will be included in the meta-analysis when the additional data becomes available."	Lombok island children <2 not already vaccinated	DPT-PRP-T given at 6,10,14 wks		3			20 156/28 147 = 71.6% received 3 doses	Yes	Children in control hamlets received DTP	possible or probable bacterial or confirmed Hib meningitis presenting at local health centers or hospitals, or ascertained by village-based study team members	67	28417	134	26826	0.44	0.2-0.94	Efficacy	high loss to completion of dosing (thus presumably to followup); analysis not ITT for this reason as well. Cochrane high quality.	All data are incidence *rates* given per 10,000 child years. Number of events per group for meningitis data was not given, only these rates. There were 28417 patients in the DPT-PRP-T group for 38970 child-years of follow up and 26926 patients in the DPT group for 37249 child-years of follow up. Follow-up time for both events and outcomes was from 2 weeks after the first vaccine dose until the ou…	Moderate Quality
bacterial meningitis morbidity	Gessner	2005	1998-2002	Indonesia	Lombok Island	rural		village health centers/district hospitals/small private hospitals	cRCT	Yes	Yes	No (included only children who received at least 1 dose)	Yes	Yes (818)	NO						Review yes; metaanalysis no	"...information on intra-cluster correlation, to enable adjustment for the cluster effect, was not available from the trial authors and inclusion without adjustment would have resulted in spuriously narrow CIs…Gessner 2005 will be included in the meta-analysis when the additional data becomes available."	Lombok island children <2 not already vaccinated	DPT-PRP-T	6,10,14 weeks	at least 1			28147/28 147 =100% received at least 1 dose	Yes	Children in control hamlets received DTP	possible or probable bacterial or confirmed Hib meningitis presenting at local health centers or hospitals, or ascertained by village-based study team members	67	28417	134	26826	0.45	0.22-0.93	Efficacy	high loss to completion of dosing (thus presumably to followup); analysis not ITT for this reason as well. Cochrane high quality.	All data are incidence *rates* given per 10,000 child years. Number of events per group for meningitis data was not given, only these rates. There were 28417 patients in the DPT-PRP-T group for 38970 child-years of follow up and 26926 patients in the DPT group for 37249 child-years of follow up. Follow-up time for both events and outcomes was from 2 weeks after the first vaccine dose until the ou…	Moderate Quality
hib meningitis morbidity	Gessner	2005	1998-2002	Indonesia	Lombok Island	rural		village health centers/district hospitals/small private hospitals	cRCT	Yes	Yes	No (included only children who received at least 1 dose)	Yes	Yes (818)	NO						Review yes; metaanalysis no	"...information on intra-cluster correlation, to enable adjustment for the cluster effect, was not available from the trial authors and inclusion without adjustment would have resulted in spuriously narrow CIs…Gessner 2005 will be included in the meta-analysis when the additional data becomes available."	Lombok island children <2 not already vaccinated	DPT-PRP-T	6,10,14 weeks	3			20 156/28 147 = 71.6% received 3 doses	Yes	Children in control hamlets received DTP	possible or probable bacterial or confirmed Hib meningitis presenting at local health centers or hospitals, or ascertained by village-based study team members	67	28417	134	26826	0.16	0.02-1.28	Efficacy	high loss to completion of dosing (thus presumably to followup); analysis not ITT for this reason as well. Cochrane high quality.	All data are incidence *rates* given per 10,000 child years. Number of events per group for meningitis data was not given, only these rates. There were 28417 patients in the DPT-PRP-T group for 38970 child-years of follow up and 26926 patients in the DPT group for 37249 child-years of follow up. Follow-up time for both events and outcomes was from 2 weeks after the first vaccine dose until the ou…	Moderate Quality
hib meningitis morbidity	Gessner	2005	1998-2002	Indonesia	Lombok Island	rural		village health centers/district hospitals/small private hospitals	RCT	Yes	Yes	No (included only children who received at least 1 dose)	Yes	Yes (818)	NO						Yes	"...information on intra-cluster correlation, to enable adjustment for the cluster effect, was not available from the trial authors and inclusion without adjustment would have resulted in spuriously narrow CIs…Gessner 2005 will be included in the meta-analysis when the additional data becomes available."	Lombok island children <2 not already vaccinated	DPT-PRP-T given at 6,10,14 wks		at least 1			28147/28 147 =100% received at least 1 dose	Yes	Children in control hamlets received DTP	possible or probable bacterial or confirmed Hib meningitis presenting at local health centers or hospitals, or ascertained by village-based study team members	67	28417	134	26826	0.14	0.01-1.59	Efficacy	high loss to completion of dosing (thus presumably to followup); analysis not ITT for this reason as well. Cochrane high quality.	All data are incidence *rates* given per 10,000 child years. Number of events per group for meningitis data was not given, only these rates. There were 28417 patients in the DPT-PRP-T group for 38970 child-years of follow up and 26926 patients in the DPT group for 37249 child-years of follow up. Follow-up time for both events and outcomes was from 2 weeks after the first vaccine dose until the ou…	Moderate Quality
Hib meningitis morbidity	Kmetzsch	2003	1995-2001	Brazil	state of Rio Grande do Sul	mixed	NG	All cases of lab-confirmed Hib meningitis from 1995-2001 in one Brazilian state (Rio Grande do Sul) identified by the regional surveillance system, stratified by age	Pre-Post	NA	NA	NA	NA	NA	NA	NA	NA	NA	NA	Before/After Design	NA	No Cochrane		Hib vaccine implemented for children under 2, in accordance with the National Immunization Program					0.95	Yes			3.4	100000	36.5	100000	0.87	0.11-0.14	Effectiveness	None major	This article contains results for under 1 and age group of 1-5. In this record data on under 1 was recorded. Incidence per 100,000 inhabitants	Low quality
Hib meningitis morbidity	Kmetzsch	2003	1995-2001	Brazil	state of Rio Grande do Sul	mixed	NG	reported meningitis cases in Rio Grande do Sul from hospitals to Municipal Health Departments	Pre-Post	NA	NA	NA	NA	NA	NA	NA	NA	NA	NA	Before/After Design	No	not RCT	Hib vaccine implemented for children under 2, in accordance with the National Immunization Program	Hib vaccine	2,4,6 months (Unicef)	3 (target)			87% in children under 1, 2001 (number of doses not specified)	Yes		children with clinical meningitis with Hib detected in blood culture, CSF culture, counterimmunoelectrophoresis or latex agglutination	0.7	100000	6.4	100000	0.13	0.08-0.12	effectiveness	None major	This article contains results for under 1 and age group of 1-5. In this record data on under 1-5 was recorded. Incidence rate per 100,000. Population size not given for 1998; authors state "the population of RS during the study period varied from 9,578,691 in 1995 to 10,183,172 in 2001" for all inhabitants but don't stratify by age.	low quality
Hib meningitis mortality	Kmetzsch	2003	1995-2001	Brazil	state of Rio Grande do Sul	mixed	NG	reported meningitis cases in Rio Grande do Sul from hospitals to Municipal Health Departments	Pre-Post	NA	NA	NA	NA	NA	NA	NA	NA	NA	NA	Before/After Design	No	not RCT	Hib vaccine implemented for children under 2, in accordance with the National Immunization Program	Hib vaccine	2,4,6 months (Unicef)	3 (target)			87% in children under 1 , 2001 (number of doses not specified)	Yes		children with clinical meningitis with Hib detected in blood culture, CSF culture, counterimmunoelectrophoresis or latex agglutination	0.7	100000	6.4	100000	0.51	0.34-0.77	effectiveness	None major	This article contains results for under 1 and age group of 1-5. In this record data on under 1-5 was recorded. Incidence rate per 100,000. Population size not given for 1998; authors state "the population of RS during the study period varied from 9,578,691 in 1995 to 10,183,172 in 2001" for all inhabitants but don't stratify by age.	low quality
Hib meningitis morbidity	Lagos	1996	1992-1993	Chile	Santiago	Urban(Metropolitan)	NG	All unvaccinated infants eligible to receive their first DPT vaccine from Nov 1 1992 to Oct 31 1993 at one of 71 urban health centers in Santiago. Center-based randomization: Centers were stratified by size of population served and geographic location then randomized to [PRP-T/DPT] or [DPT].	cRCT	No	Yes	No	Yes	Yes (71)	Probably (extensive area surveillance with high 3-dose coverage)	NA	NA	NA	NA		Review yes; metaanalysis no	"...information on intra-cluster correlation, to enable adjustment for the cluster effect, was not available from the trial authors and inclusion without adjustment would have resulted in spuriously narrow Cis..."	All unvaccinated infants eligible to receive their first DPT vaccine from Nov 1 1992 to Oct 31 1993	PRP-T vaccine (Act-HIB®) in combination with DTP	2,4,6 months	3			77% (percent of all infants expected for vaccination at control and intervention health centers during study period who received 3 doses)	yes	DTP vaccine only	clinical meningitis with Hib isolated from a normally sterile site					0.09	0.02-0.38	Efficacy	No concealment of allocation (with possibilty of consequenet crossover, but unusual per authors) . Cochrane high quality.		High quality
hib meningitis morbidity	Lee EH	2008	2001-2005	Dominican Republic	Santo Domingo	mixed	NG	main pediatric referral hospital in Santo Domingo (accounting for 80% of meningitis in Santo Domingo area)	Case control												No	not RCT	Dominican children	Hib vaccine (HibTITER or Hiberix)	2,4,6 months	1			75-83% 3-dose coverage 2002-2004 (age maximum not specified)	Yes		admission with clinical meningitis with Hib detected in blood culture, CSF culture, counterimmunoelectrophoresis or latex agglutination	23		43		0.48	0.12-1.63	effectiveness	same population used for pre and post intervention calculations		Low quality
hib meningitis morbidity	Lee EH	2008	2001-2005	Dominican Republic	Santo Domingo	mixed	NG	main pediatric referral hospital in Santo Domingo (accounting for 80% of meningitis in Santo Domingo area)	Case control												No	not RCT	Dominican children	Hib vaccine (HibTITER or Hiberix)	2,4,6 months	2			75-83% 3-dose coverage 2002-2004 (age maximum not specified)	Yes		admission with clinical meningitis with Hib detected in blood culture, CSF culture, counterimmunoelectrophoresis or latex agglutination	23		43		0.13	0.00-0.86	effectiveness	Minus 1 for same population used for pre and post intervention calculations		very low quality
hib meningitis morbidity	Lee EH	2008	2001-2005	Dominican Republic	Santo Domingo	mixed	NG	main pediatric referral hospital in Santo Domingo (accounting for 80% of meningitis in Santo Domingo area)	Case control												No	not RCT	Dominican children	Hib vaccine (HibTITER or Hiberix)	2,4,6 months	3			75-83% 3-dose coverage 2002-2004 (age maximum not specified)	Yes		admission with clinical meningitis with Hib detected in blood culture, CSF culture, counterimmunoelectrophoresis or latex agglutination	23		43		0.1	0.00-0.67	effectiveness	Minus 1 for same population used for pre and post intervention calculations		very low quality
hib meningitis morbidity	Lee EH	2008	2001-2005	Dominican Republic	Santo Domingo	mixed	NG	main pediatric referral hospital in Santo Domingo (accounting for 80% of meningitis in Santo Domingo area)	Case control												No	not RCT	Dominican children	Hib vaccine (HibTITER or Hiberix)	2,4,6 months	at least 2			75-83% 3-dose coverage 2002-2004 (age maximum not specified)	Yes		admission with clinical meningitis with Hib detected in blood culture, CSF culture, counterimmunoelectrophoresis or latex agglutination	23		43		0.06	0.00-0.4	effectiveness	Minus 1 for same population used for pre and post intervention calculations		very low quality
bacterial meningitis morbidity	Lewis	2008	2001-2006	Uganda	Kawempe Division, Kampala; Mbarara district, southwestern Uganda; Gulu district, north central Uganda	urban	NG	cases in Mulago hospital, the regional pediatric referral center, entered in pediatric BM surveillance database.	Case control	NA	NA	NA	NA	NA	NA	NA	NA	NA	NA		No	not RCT	Cases ascertained in children ages 0-59 months living in surveillance areas; Ugandan children targeted for vaccination	Hib conjugate vaccine	2,4,6 months	1			3rd dose, infants, 2005: Kampala 39%, Gulu District 98%, and Mbarara District 75%	Yes	controls: children at surveillance hospitals with CSF with fewer than 20 white blood cells per μl also of unknown cause.	sudden onset of fever (> 38°C axillary or > 38.5°C rectal), and one or more clinical signs of meningitis: seizures (except simple febrile seizures with recovery within 1 hour), neck stiffness, bulging fontanel (in children aged < 12 months), poor sucking, altered consciousness, irritability, other meningeal signs, toxic appearance, or petechial or purpuric rash; with turbid or cloudy cerebrospina…	19		69		0.4	0.2-0.79	Effectiveness	None major		Low quality
bacterial meningitis morbidity	Lewis	2008	2001-2006	Uganda	Kawempe Division, Kampala; Mbarara district, southwestern Uganda; Gulu district, north central Uganda	urban	NG	cases in Mulago hospital, the regional pediatric referral center, entered in pediatric BM surveillance database.	Case control	NA	NA	NA	NA	NA	NA	NA	NA	NA	NA		No	not RCT	Cases ascertained in children ages 0-59 months living in surveillance areas; Ugandan children targeted for vaccination	Hib conjugate vaccine	2,4,6 months	2			3rd dose, infants, 2005: Kampala 39%, Gulu District 98%, and Mbarara District 75%	Yes	controls: children at surveillance hospitals with CSF with fewer than 20 white blood cells per μl also of unknown cause.	sudden onset of fever (> 38°C axillary or > 38.5°C rectal), and one or more clinical signs of meningitis: seizures (except simple febrile seizures with recovery within 1 hour), neck stiffness, bulging fontanel (in children aged < 12 months), poor sucking, altered consciousness, irritability, other meningeal signs, toxic appearance, or petechial or purpuric rash; with turbid or cloudy cerebrospina…	19		69		0.64	0.37-1.1	Effectiveness	None major		Low quality
bacterial meningitis morbidity	Lewis	2008	2001-2006	Uganda	Kawempe Division, Kampala; Mbarara district, southwestern Uganda; Gulu district, north central Uganda	urban	NG	cases in Mulago hospital, the regional pediatric referral center, entered in pediatric BM surveillance database.	Case control	NA	NA	NA	NA	NA	NA	NA	NA	NA	NA		No	not RCT	Cases ascertained in children ages 0-59 months living in surveillance areas; Ugandan children targeted for vaccination	Hib conjugate vaccine	2,4,6 months	3			3rd dose, infants, 2005: Kampala 39%, Gulu District 98%, and Mbarara District 75%	Yes	controls: children at surveillance hospitals with CSF with fewer than 20 white blood cells per μl also of unknown cause.	sudden onset of fever (> 38°C axillary or > 38.5°C rectal), and one or more clinical signs of meningitis: seizures (except simple febrile seizures with recovery within 1 hour), neck stiffness, bulging fontanel (in children aged < 12 months), poor sucking, altered consciousness, irritability, other meningeal signs, toxic appearance, or petechial or purpuric rash; with turbid or cloudy cerebrospina…	19		69		0.32	0.19-0.54	Effectiveness	None major		Low quality
bacterial meningitis morbidity	Lewis	2008	2001-2006	Uganda	Kawempe Division, Kampala; Mbarara district, southwestern Uganda; Gulu district, north central Uganda	urban	NG	cases in Mulago hospital, the regional pediatric referral center, entered in pediatric BM surveillance database.	Case control	NA	NA	NA	NA	NA	NA	NA	NA	NA	NA		No	not RCT	Cases ascertained in children ages 0-59 months living in surveillance areas; Ugandan children targeted for vaccination	Hib conjugate vaccine	2,4,6 months	at least 1			3rd dose, infants, 2005: Kampala 39%, Gulu District 98%, and Mbarara District 75%	Yes	controls: children at surveillance hospitals with CSF with fewer than 20 white blood cells per μl also of unknown cause.	sudden onset of fever (> 38°C axillary or > 38.5°C rectal), and one or more clinical signs of meningitis: seizures (except simple febrile seizures with recovery within 1 hour), neck stiffness, bulging fontanel (in children aged < 12 months), poor sucking, altered consciousness, irritability, other meningeal signs, toxic appearance, or petechial or purpuric rash; with turbid or cloudy cerebrospina…	19		69		0.62	0.5-0.77	Effectiveness	None major		Low quality
bacterial meningitis morbidity	Lewis	2008	2001-2006	Uganda	Kawempe Division, Kampala; Mbarara district, southwestern Uganda; Gulu district, north central Uganda	urban	NG	cases in Mulago hospital, the regional pediatric referral center, entered in pediatric BM surveillance database.	Case control	NA	NA	NA	NA	NA	NA	NA	NA	NA	NA		No	not RCT	Cases ascertained in children ages 0-59 months living in surveillance areas; Ugandan children targeted for vaccination	Hib conjugate vaccine	2,4,6 months	at least 2			3rd dose, infants, 2005: Kampala 39%, Gulu District 98%, and Mbarara District 75%	Yes	controls: children at surveillance hospitals with CSF with fewer than 20 white blood cells per μl also of unknown cause.	sudden onset of fever (> 38°C axillary or > 38.5°C rectal), and one or more clinical signs of meningitis: seizures (except simple febrile seizures with recovery within 1 hour), neck stiffness, bulging fontanel (in children aged < 12 months), poor sucking, altered consciousness, irritability, other meningeal signs, toxic appearance, or petechial or purpuric rash; with turbid or cloudy cerebrospina…	19		69		0.47	0.32-0.89	Effectiveness	None major		Low quality
Hib meningitis morbidity	Lewis	2008	2001-2006	Uganda	Kawempe Division, Kampala; Mbarara district, southwestern Uganda; Gulu district, north central Uganda	urban	NG	cases in Mulago hospital, the regional pediatric referral center, entered in pediatric BM surveillance database.	Case control	NA	NA	NA	NA	NA	NA	NA	NA	NA	NA		No	not RCT	Cases ascertained in children ages 0-59 months living in surveillance areas; Ugandan children targeted for vaccination	Hib conjugate vaccine	2,4,6 months	1			3rd dose, infants, 2005: Kampala 39%, Gulu District 98%, and Mbarara District 75%	Yes	controls: children at surveillance hospitals with CSF with fewer than 20 white blood cells per μl also of unknown cause.	sudden onset of fever (> 38°C axillary or > 38.5°C rectal), and one or more clinical signs of meningitis: seizures (except simple febrile seizures with recovery within 1 hour), neck stiffness, bulging fontanel (in children aged < 12 months), poor sucking, altered consciousness, irritability, other meningeal signs, toxic appearance, or petechial or purpuric rash; with turbid or cloudy cerebrospina…	19		69		0.37	0.14-1.00	Effectiveness	None major		Low quality
Hib meningitis morbidity	Lewis	2008	2001-2006	Uganda	Kawempe Division, Kampala; Mbarara district, southwestern Uganda; Gulu district, north central Uganda	urban	NG	cases in Mulago hospital, the regional pediatric referral center, entered in pediatric BM surveillance database.	Case control	NA	NA	NA	NA	NA	NA	NA	NA	NA	NA		No	not RCT	Cases ascertained in children ages 0-59 months living in surveillance areas; Ugandan children at 2,4,6 months targeted for vaccination	Hib conjugate vaccine		2			3rd dose, infants, 2005: Kampala 39%, Gulu District 98%, and Mbarara District 75%	Yes	controls: children at surveillance hospitals with CSF with fewer than 20 white blood cells per μl also of unknown cause.	sudden onset of fever (> 38°C axillary or > 38.5°C rectal), and one or more clinical signs of meningitis: seizures (except simple febrile seizures with recovery within 1 hour), neck stiffness, bulging fontanel (in children aged < 12 months), poor sucking, altered consciousness, irritability, other meningeal signs, toxic appearance, or petechial or purpuric rash; with turbid or cloudy cerebrospina…	19		69		0.07	0.01-0.58	Effectiveness	None major		Low quality
Hib meningitis morbidity	Lewis	2008	2001-2006	Uganda	Kawempe Division, Kampala; Mbarara district, southwestern Uganda; Gulu district, north central Uganda	urban	NG	cases in Mulago hospital, the regional pediatric referral center, entered in pediatric BM surveillance database.	Case control	NA	NA	NA	NA	NA	NA	NA	NA	NA	NA		No	not RCT	Cases ascertained in children ages 0-59 months living in surveillance areas; Ugandan children at 2,4,6 months targeted for vaccination	Hib conjugate vaccine		3			3rd dose, infants, 2005: Kampala 39%, Gulu District 98%, and Mbarara District 75%	Yes	controls: children at surveillance hospitals with CSF with fewer than 20 white blood cells per μl also of unknown cause.	sudden onset of fever (> 38°C axillary or > 38.5°C rectal), and one or more clinical signs of meningitis: seizures (except simple febrile seizures with recovery within 1 hour), neck stiffness, bulging fontanel (in children aged < 12 months), poor sucking, altered consciousness, irritability, other meningeal signs, toxic appearance, or petechial or purpuric rash; with turbid or cloudy cerebrospina…	19		69		0.06	0.01-0.52	Effectiveness	None major		Low quality
Hib meningitis morbidity	Lewis	2008	2001-2006	Uganda	Kawempe Division, Kampala; Mbarara district, southwestern Uganda; Gulu district, north central Uganda	urban	NG	cases in Mulago hospital, the regional pediatric referral center, entered in pediatric BM surveillance database.	Case control	NA	NA	NA	NA	NA	NA	NA	NA	NA	NA		No	not RCT	Cases ascertained in children ages 0-59 months living in surveillance areas; Ugandan children targeted for vaccination	Hib conjugate vaccine	2,4,6 months	at least 1			3rd dose, infants, 2005: Kampala 39%, Gulu District 98%, and Mbarara District 75%	Yes	controls: children at surveillance hospitals with CSF with fewer than 20 white blood cells per μl also of unknown cause.	sudden onset of fever (> 38°C axillary or > 38.5°C rectal), and one or more clinical signs of meningitis: seizures (except simple febrile seizures with recovery within 1 hour), neck stiffness, bulging fontanel (in children aged < 12 months), poor sucking, altered consciousness, irritability, other meningeal signs, toxic appearance, or petechial or purpuric rash; with turbid or cloudy cerebrospina…	19		69		0.35	0.21-0.59	Effectiveness			Low quality
Hib meningitis morbidity	Lewis	2008	2001-2006	Uganda	Kawempe Division, Kampala; Mbarara district, southwestern Uganda; Gulu district, north central Uganda	urban	NG	Cases in Mulago hospital, the regional pediatric referral center, entered in pediatric BM surveillance database.	Case control	NA	NA	NA	NA	NA	NA	NA	NA	NA	NA		No	not RCT	Cases ascertained in children ages 0-59 months living in surveillance areas; Ugandan children targeted for vaccination	Hib conjugate vaccine	2,4,6 months	at least 2			3rd dose, infants, 2005: Kampala 39%, Gulu District 98%, and Mbarara District 75%	Yes	controls: children at surveillance hospitals with CSF with fewer than 20 white blood cells per μl also of unknown cause.	sudden onset of fever (> 38°C axillary or > 38.5°C rectal), and one or more clinical signs of meningitis: seizures (except simple febrile seizures with recovery within 1 hour), neck stiffness, bulging fontanel (in children aged < 12 months), poor sucking, altered consciousness, irritability, other meningeal signs, toxic appearance, or petechial or purpuric rash; with turbid or cloudy cerebrospina…	19		69		0.07	0.01-0.31	Effectiveness			Low quality
all-cause mortality	Mulholland	1997	1993-1995	The Gambia	Western Region	mixed	NG	clinic/hospital, with community follow-up	RCT	No	Yes	No	NA	NA	NO						Yes		infants enrolled at first health care visit for vaccination (enrolled up to app. 3 months age)	PRP-T; ActHIB, Pasteur Mérieux, Lyon, France, lot numbers S2801 and S3044	2,3,4 months	3 (target)		NG	35 713/ 42 848 (83%) of infants enrolled in either arm received 3 doses vaccine	Yes	DTP vaccine only	all ascertained deaths in enrolled children, in or out of hospital	123	21490	131	21358	0.05	0.73-1.2	Efficacy	Not ITT but only 494 control childred received Hib vaccine, roughly 1%; children assigned to intervention or placebo based on last digit of health card. This not a sufficient reason for downgrading per Cochrane.	Median ages of administration: 11 wks for dose 1; 18 wks for dose 2; and 24 wks for dose 3. Follow-up was for 5-36 months(surveillance ended on March 1, 1996) for both events & outcomes. Inclusion criteria: 8-52 wks	High quality
Hib meningitis morbidity	Mulholland	1997	1993-1995	The Gambia	Western Region	mixed	NG	clinic/hospital, with community follow-up	RCT	No	Yes	No	NA	NA	NO						Yes		infants enrolled at first health care visit for vaccination (enrolled up to app. 3 months age)	PRP-T; ActHIB, Pasteur Mérieux, Lyon, France, lot numbers S2801 and S3044	2,3,4 months	1		NG	35 713/ 42 848 (83%) of infants enrolled in either arm received 3 doses vaccine	Yes	DTP vaccine only	clinical meningitis with Hib isolated from CSF by culture	123	21490	131	21358	0.745	0.17-3.33	Efficacy	Not ITT but only 494 control childred received Hib vaccine, roughly 1%; children assigned to intervention or placebo based on last digit of health card. This not a sufficient reason for downgrading per Cochrane.	Median ages of administration: 11 wks for dose 1; 18 wks for dose 2; and 24 wks for dose 3. Follow-up was for 5-36 months(surveillance ended on March 1, 1996) for both events & outcomes. Inclusion criteria: 8-52 wks	High quality
Hib meningitis morbidity	Mulholland	1997	1993-1995	The Gambia	Western Region	mixed	NG	clinic/hospital, with community follow-up	RCT	No	Yes	No	NA	NA	NO						Yes		infants enrolled at first health care visit for vaccination (enrolled up to app. 3 months age)	PRP-T; ActHIB, Pasteur Mérieux, Lyon, France, lot numbers S2801 and S3044	2,3,4 months	2		NG	35 713/ 42 848 (83%) of infants enrolled in either arm received 3 doses vaccine	Yes	DTP vaccine only	clinical meningitis with Hib isolated from CSF by culture	123	21490	131	21358	2e-06	0.00-3.33	Efficacy	Not ITT but only 494 control childred received Hib vaccine, roughly 1%; children assigned to intervention or placebo based on last digit of health card. This not a sufficient reason for downgrading per Cochrane.	Median ages of administration: 11 wks for dose 1; 18 wks for dose 2; and 24 wks for dose 3. Follow-up was for 5-36 months(surveillance ended on March 1, 1996) for both events & outcomes. Inclusion criteria: 8-52 wks	High quality
Hib meningitis morbidity	Mulholland	1997	1993-1995	The Gambia	Western Region	mixed	NG	clinic/hospital, with community follow-up	RCT	No	Yes	No	NA	NA	NO						Yes		infants enrolled at first health care visit for vaccination (enrolled up to app. 3 months age)	PRP-T; ActHIB, Pasteur Mérieux, Lyon, France, lot numbers S2801 and S3044	2,3,4 months	3		NG	35 713/ 42 848 (83%) of infants enrolled in either arm received 3 doses vaccine	Yes	DTP vaccine only	clinical meningitis with Hib isolated from CSF by culture	123	21490	131	21358	0.084	0.01-0.65	Efficacy	Not ITT but only 494 control childred received Hib vaccine, roughly 1%; children assigned to intervention or placebo based on last digit of health card. This not a sufficient reason for downgrading per Cochrane.	Median ages of administration: 11 wks for dose 1; 18 wks for dose 2; and 24 wks for dose 3. Follow-up was for 5-36 months(surveillance ended on March 1, 1996) for both events & outcomes. Inclusion criteria: 8-52 wks	High quality
Hib meningitis morbidity	Mulholland	1997	1993-1995	The Gambia	Western Region	mixed	NG	clinic/hospital, with community follow-up	RCT	No	Yes	No	NA	NA	NO						Yes		infants enrolled at first health care visit for vaccination (enrolled up to app. 3 months age)	PRP-T; ActHIB, Pasteur Mérieux, Lyon, France, lot numbers S2801 and S3044	2,3,4 months	at least 2		NG	35 713/ 42 848 (83%) of infants enrolled in either arm received 3 doses vaccine	Yes	DTP vaccine only	clinical meningitis with Hib isolated from CSF by culture	123	21490	131	21358	0.063	0.01-0.48	Efficacy	Not ITT but only 494 control childred received Hib vaccine, roughly 1%; children assigned to intervention or placebo based on last digit of health card. This not a sufficient reason for downgrading per Cochrane.	Median ages of administration: 11 wks for dose 1; 18 wks for dose 2; and 24 wks for dose 3. Follow-up was for 5-36 months(surveillance ended on March 1, 1996) for both events & outcomes. Inclusion criteria: 8-52 wks	High quality
Hib meningitis mortality	Mulholland	1997	1993-1995	The Gambia	Western Region	mixed	NG	clinic/hospital, with community follow-up	RCT	No	Yes	No	NA	NA	NO						Yes		infants enrolled at first health care visit for vaccination (enrolled up to app. 3 months age)	PRP-T; ActHIB, Pasteur Mérieux, Lyon, France, lot numbers S2801 and S3044	2,3,4 months	at least 1		NG	35 713/ 42 848 (83%) of infants enrolled in either arm received 3 doses vaccine	Yes	DTP vaccine only	enrolled child with asceratined death clinical meningitis with Hib isolated from CSF by culture (time frame from diagnosis not clear)	123	21490	131	21358	0.285714	0.06 -1.37	Efficacy	Not ITT but only 494 control childred received Hib vaccine, roughly 1%; children assigned to intervention or placebo based on last digit of health card. This not a sufficient reason for downgrading per Cochrane.	Median ages of administration: 11 wks for dose 1; 18 wks for dose 2; and 24 wks for dose 3. Follow-up was for 5-36 months(surveillance ended on March 1, 1996) for both events & outcomes. Inclusion criteria: 8-52 wks	High quality
Hib meningitis morbidity	Ribeiro	2007	1996-2004	Brazil	Metropolitan Salvador	Urban	NG	cases ID'd at hospital represent 98% of cases in Metropolitan Salvador reported to the state health secretary as determined by comparison of hospital & state health service records	Pre-Post	NA	NA	NA	NA	NA	NA	NA	NA	NA	NA	Before/after design	No	not RCT	Brazilian children nationwide	Hib conjugate vaccine - 2,4,6 months	2,4,6 months	3 (target)		DTP	83% in "target population", 2004, age and doses not specified	yes		clinical meningitis, "abnormal CSF" and isoliation of Hib by culture in blood or CSF	2		78		0.025	0.01-0.09	effectiveness	None major	Case number and incidence per 100,000 given for < 5 yrs (entered above per protocol) but also available for <1 yr, 1 yr, 2 yr, and 3-4 yrs old. Years entered above as "1999" referrs to Aug 9, 1998-Aug 9, 1999 (when vaccine was implemented), similar for 2004. Marked as "surveillance" given that study hospital case reports capture 98% of cases reported to state health system.	Low quality
Hib meningitis morbidity	Ruocco	1999	1993-1997	Uruguay	entire country	mixed	NG	All cases of lab-confirmed Hib meningitis captured by national hospital-based surveillance program, reported both for all ages and for children under 5.	Pre-Post	NA	NA	NA	NA	NA	NA	NA	NA	NA	NA	Before/after design	no	not RCT	Uruguayan children nationwide	Hib conjugate vaccine	2,4,6 months	3 (target)			76.6% in children 2mo-4 years in cathcup campaign 1994; subsequently over 80% (number of doses unclear)	Yes		not specified	1.5		3.5		0.001923	0.00-2.26	effectiveness	None major	Case number abstracted from figure	Low quality
all-cause meningitis morbidity	Russell	2009	2000-2007	Tonga	entire country	mixed	NG	Children admitted to Vaiola hospital (primary reference hospital for Tongatapu, where 70% of population resides) from 1 Jan 2000 until 31 Dec 2007	Pre-Post	NA	NA	NA	NA	NA	NA	NA	NA	NA	NA	Before/after design	no	not RCT	Cases ascertained in children under 5 years; all Tonga children targeted for vaccination	Monovalent Vaxem-HibTM (Chiron) was administered to children who had already received three doses of diphtheria-tetanus-whole cell pertussis (DTwP); Tetract-Hib (DTwP-Hib, Sanofis-Aventis) was administered to all others.	complex history but currently 6,10,14 weeks	3 (target)			99.1%, 2006 (age maximum and number of doses not specified)	yes		children with discharge diagnosis of meningitis	8		10.2		0.83	0.44-1.43	effectiveness	None major	Case # given as avg # of cases / year All incidences for all years calculated using denominator of under-5 population including neonates on Tongatapu in 2006 (10,322), even though cases < 1 month were excluded from study. Post-period actually 2006 to 2 Nov 2007.	Low quality
bacterial meningitis morbidity	Russell	2009	2000-2007	Tonga	entire country	mixed	NG	Children admitted to Vaiola hospital (primary reference hospital for Tongatapu, where 70% of population resides) from 1 Jan 2000 until 31 Dec 2007	Pre-Post	NA	NA	NA	NA	NA	NA	NA	NA	NA	NA	Before/after design	no	not RCT	Cases ascertained in children under 5 years; all Tonga children targeted for vaccination	Monovalent Vaxem-HibTM (Chiron) was administered to children who had already received three doses of diphtheria-tetanus-whole cell pertussis (DTwP); Tetract-Hib (DTwP-Hib, Sanofis-Aventis) was administered to all others.	complex history but currently 6,10,14 weeks	3 (target)			99.1%, 2006 (age maximum and number of doses not specified)	yes		purulent meningitis:turbid or cloudy CSF, or .100 white cell count (WCC), or .50 WCC with polymorph predominance, or 10–50 WCC and glucose > 2.2 mmol/L and protein >100 mg/dL	8		10.2		0.55	0.24-1.11	effectiveness	None major	Case # given as avg # of cases / year All incidences for all years calculated using denominator of under-5 population including neonates on Tongatapu in 2006 (10,322), even though cases < 1 month were excluded from study. Post-period actually 2006 to 2 Nov 2007.	Low quality
Hib meningitis morbidity	Russell	2009	2000-2007	Tonga	entire country	mixed	NG	Children admitted to Vaiola hospital (primary reference hospital for Tongatapu, where 70% of population resides) from 1 Jan 2000 until 31 Dec 2007	Pre-Post	NA	NA	NA	NA	NA	NA	NA	NA	NA	NA	Before/after design	no	not RCT	Cases ascertained in children under 5 years; all Tonga children targeted for vaccination	Monovalent Vaxem-HibTM (Chiron) was administered to children who had already received three doses of diphtheria-tetanus-whole cell pertussis (DTwP); Tetract-Hib (DTwP-Hib, Sanofis-Aventis) was administered to all others.	complex history but currently 6,10,14 weeks	3 (target)			99.1%, 2006 (age maximum and number of doses not specified)	yes		Hib isolated on CSF culture	8		10.2		2e-06	0.00-0.00	effectiveness	None major	Case # given as avg # of cases / year All incidences for all years calculated using denominator of under-5 population including neonates on Tongatapu in 2006 (10,322), even though cases < 1 month were excluded from study. Post-period actually 2006 to 2 Nov 2007.	Low quality
bacterial meningitis morbidity	Simoes	2004	1995-2001	Brazil	Goias, central Brazil	mixed	NG	meningitis cases ascertained from reconciing multiple sources, including the National Notifiable Disease Surveillance System, logbooks of the state central reference laboratory and of pediatric hospitals, and death certificate records	Pre-Post	NA	NA	NA	NA	NA	NA	NA	NA	NA	NA	Before/after design	No	not RCT	outcome ascertainment in children under 5 years; Goias children targeted for vaccination	Hib conjugate vaccine	2,4,6 months	3 (target)			Goias vaccine coverage 90% 2001 (age maximum and number of doses not specified)	yes		CSF that was visibly cloudy or had a WBC count of at least 100/mm3 with >80% neutrophils, glucose <40mg/dL or protein >100mg/dL	58		111		0.4919	0.36-0.68	effectiveness	Increase in scope of surveillance system during study period (would lead to increased case ascertainment in the post-introduction period and bias toward the null)		Very low quality
hib meningitis morbidity	Simoes	2004	1995-2001	Brazil	Goias, central Brazil	mixed	NG	meningitis cases ascertained from reconciing multiple sources, including the National Notifiable Disease Surveillance System, logbooks of the state central reference laboratory and of pediatric hospitals, and death certificate records	Pre-Post	NA	NA	NA	NA	NA	NA	NA	NA	NA	NA	Before/after design	No	not RCT	outcome ascertainment in children under 5 years; Goias children targeted for vaccination	Hib conjugate vaccine	2,4,6 months	3 (target)			Goias vaccine coverage 90% 2001 (age maximum and number of doses not specified)	yes		Hib isolated in CSF by culture, latex agglutination or counterimmunoelectropheresis	58		111		0.21	0.11-0.41	effectiveness	Increase in scope of surveillance system during study period (would lead to increased case ascertainment in the post-introduction period and bias toward the null)		Very low quality
Hib meningitis mortality	Simoes	2004	1995-2001	Brazil	Goias, central Brazil	mixed	NG	meningitis cases ascertained from reconciing multiple sources, including the National Notifiable Disease Surveillance System, logbooks of the state central reference laboratory and of pediatric hospitals, and death certificate records	Pre-Post	NA	NA	NA	NA	NA	NA	NA	NA	NA	NA	Before/after design	No	not RCT	outcome ascertainment in children under 5 years; Goias children targeted for vaccination	Hib conjugate vaccine	2,4,6 months	3 (target)			Goias vaccine coverage 90% 2001 (age maximum and number of doses not specified)	yes		deaths associated with Hib meningitis diagnosis, time frame not specified	58		111		1.06137	0.74-1.53	effectiveness	Increase in scope of surveillance system during study period (would lead to increased case ascertainment in the post-introduction period and bias toward the null)		Very low quality
all-cause meningitis morbidity	Wilson	2003	1991-1999	Fiji	entire country	mixed	NG	Hib meningitis cases ascertained from the three main Fiji laboratories, provided by Fiji Ministry of Health (Health Statistics Department).	Pre-Post	NA	NA	NA	NA	NA	NA	NA	NA	NA	NA	Before/after design	No	not RCT	outcome ascertainment in children under 5 years; Fiji children targeted for vaccination	Hib conjugate vaccine	2,4,6 months	3 (target)			76% 3-dose covverage, 1999 (age maximum not specified)	yes		diagnosis coding of meningitis	4.78		27.05		0.671875	0.51-0.88	effectiveness	-1 for unclear extent of ascertainment (unclear what percent of SF specimens were sent to the 3 main labs); also used same population for pre and post introduction calculations	Incidence of OSM in Curitiba per 100,000 children < 5 yrs. 1998 is last year that vaccination coverage was given for Curitiba (2nd full year after vaccine introduction) so that was entered here; incidence in 1999 was 5.59	Very low quality
bacterial meningitis morbidity	Wilson	2003	1991-1999	Fiji	entire country	mixed	NG	Hib meningitis cases ascertained from the three main Fiji laboratories, provided by Fiji Ministry of Health (Health Statistics Department).	Pre-Post	NA	NA	NA	NA	NA	NA	NA	NA	NA	NA	Before/after design	No	not RCT	outcome ascertainment in children under 5 years; Fiji children targeted for vaccination	Hib conjugate vaccine	2,4,6 months	3 (target)			76% 3-dose covverage, 1999 (age maximum not specified)	yes		purulent meningitis [white blood cells (WBCs) = 100, or WBCs = 10–99 plus polymorphonuclear cells = 50%.] or culture isolation of a bacterial organism	4.78		27.05		0.541237	0.43-0.67	effectiveness	-1 for unclear extent of ascertainment (unclear what percent of SF specimens were sent to the 3 main labs); also used same population for pre and post introduction calculations	Incidence of OSM in Curitiba per 100,000 children < 5 yrs. 1998 is last year that vaccination coverage was given for Curitiba (2nd full year after vaccine introduction) so that was entered here; incidence in 1999 was 5.59	Very low quality
Hib meningitis morbidity	Wilson	2003	1991-1999	Fiji	entire country	mixed	NG	Hib meningitis cases ascertained from the three main Fiji laboratories, provided by Fiji Ministry of Health (Health Statistics Department).	Pre-Post	NA	NA	NA	NA	NA	NA	NA	NA	NA	NA	Before/after design	No	not RCT	outcome ascertainment in children under 5 years; Fiji children targeted for vaccination	Hib conjugate vaccine	2,4,6 months	3 (target)			76% 3-dose covverage, 1999 (age maximum not specified)	yes		Hib isolated on CSF culture	4.78		27.05		0.263	0.1-0.7	effectiveness	-1 for unclear extent of ascertainment (unclear what percent of SF specimens were sent to the 3 main labs); also used same population for pre and post introduction calculations	Incidence of OSM in Curitiba per 100,000 children < 5 yrs. 1998 is last year that vaccination coverage was given for Curitiba (2nd full year after vaccine introduction) so that was entered here; incidence in 1999 was 5.59	Very low quality

## Sheet: Supplementary Table 2- PCV
	STUDY IDENTIFIERS AND CONTEXT								STUDY DESIGN AND LIMITATIONS														INTERVENTION									OUTCOME EFFECTS							Summary
										RCT (HIGH SCORE)			If cluster RCT		ALL FOLLOW UP STUDIES (RCT cRCT or Cohort)	QUASI EXPERIMENTAL (MODERATE) OBSERVATIONAL (LOW)				BEFORE/AFTER DESIGN (LOW TO VERY LOW)
Outcome of Interest	Author	Year of publication	Years of study	Country	Place in country	Urban, rural, mixed or unclear	Baseline/control mortality rate	Setting	Study design - randomized?	Allocation concealed? (adequate randomization)	Assessment blinded?	Intent to treat analysis?	Cluster RCT results adjusted for clustering?	If cluster RCT are there more than 12 units for analysis? (specify number)	Minimal loss to follow up? (more than 20% is serious limitation)	Is cohort or nested case control study?	If quasi experimental are there more than 12 units for analysis? (specify number)	Adjustment for confounding?	Reverse causality is not a serious issue?	Not before/after design? (if so then always low or very low)	In Cochrane?	Reason for exclusion from Cochrane?	Target population for the intervention (age, case defn)	Intervention definition	Schedule	Number of Doses	Catchup Campaign	Other intervention at the same time	Coverage of the intervention (comment on quality)	Was the intervention delivered through the routine health system?	Comparison group (eg routine care and what this involved)	Outcome definition (eg deaths under five, deaths to 28 days, morbidity)	Intervention /endline numerator	Intervention /endline denominator	Control/baseline numerator	Control/ basleine denominator	Effect on outcome (intervention compared to control gp) % reduction	CI	EFFICACY OR EFFECTIVENESS?	OVERALL STUDY LIMITATIONS?	Comments	Overall Quality
All cause mortality	Cutts	1995	NA	Gambia	Upper River and Central River Divisions (eastern half of Gambia)	rural	NG	Cases ascertained by 24-hour monitoring at two major hospitals and partway through study, through regular visits to 9 closest health centers	RCT	Yes	not stated	Yes for all-cause mortality, no for Hib meningitis morbidity	NA	NA	Cannot be directly determined as all children contributed person-time to analysis, but appears minimal	no				No	Yes		children 6-15 weeks old presenting for immunization at one of 15 fixed facilities or 110 outreach sites not meeting exclusion criteria based on residence, previous vaccination or health status; doses at minimum 25-day intervals	PCV9-CRM197 (Wyeth)	mean roughly 11, 17, 24 weeks (early childhood routine schedule is 2,3,4 months)	1			(8360+8368)/17437 = 95.9% of all enrolled children received 3rd dose (vaccine or placebo)	yes	placebo	all deaths (ascertained at hospitals and by q-3 month visits to each child)					0.8448	0.74-0.98	efficacy	None major. High quality per Cochrane.		High quality
SP meningitis morbidity (AT)	Cutts	1995	NA	Gambia	Upper River and Central River Divisions (eastern half of Gambia)	rural	NG	Cases ascertained by 24-hour monitoring at two major hospitals and partway through study, through regular visits to 9 closest health centers	RCT	Yes	not stated	Yes for all-cause mortality, no for Hib meningitis morbidity	NA	NA	Cannot be directly determined as all children contributed person-time to analysis, but appears minimal	no				No	Yes		children 6-15 weeks old presenting for immunization at one of 15 fixed facilities or 110 outreach sites not meeting exclusion criteria based on residence, previous vaccination or health status; doses at minimum 25-day intervals	PCV9-CRM197 (Wyeth)	mean roughly 11, 17, 24 weeks (early childhood routine schedule is 2,3,4 months)	3			(8360+8368)/17437 = 95.9% of all enrolled children received 3rd dose (vaccine or placebo)	yes	placebo	Hib isolated from CSF by culture					1.00011	0.32-1.68	efficacy	PP analysis of AT SP morbidity; not downgraded because authors state ITT results were similar and >95% of children received correct protocol for their randomization group. High quality per Cochrane.		High quality
All-cause mortality	Klugman	2003		South Africa	Soweto	urban	NG	Cases ascertained by 24-hour monitoring at Chris Hani Bharagwanath Hospital (serves >90% of Soweto)	RCT	unclear ("doses of vaccine and placebo were made up in a blinded fashion, appeared identical, and were colorcoded with the use of 10 colors at 21 vaccination centers in Soweto in randomized blocks of 10")	not stated	Yes	NA	NA	Cannot be directly determined as all children contributed person-time to analysis, but appears minimal	no				No	Yes		Children ages 28-84 days who were either unvaccinated or had received only OPV & BCG at birth, excluding children with underlying neuro d/o, hx seizures, or those with "low likelihood of receiving 3 doses of vaccine because they were apt to move from Soweto", presenting for vaccination at one of 21 vaccination centers	PCV9	6,10,14 weeks	3 (target)	NA	DTP, OPV, Hepatitis B, Hib	37107/39836 = 93$ of children enrolled in vaccine or placebo arm received 3rd dose	yes	Hib vaccine	definition and ascertainment/length of followup for death not stated, presumably in-hospital via study doctor monitoring of admitted children	1		3		0.95	0.63-1.59	efficacy	unclear if assessment blinded, randomization adequate, or how death ascertained. High quality per Cochrane.		High Quality
SP meningitis morbidity (AT)	Klugman	2003		South Africa	Soweto	urban	NG	Cases ascertained by 24-hour monitoring at Chris Hani Bharagwanath Hospital (serves >90% of Soweto)	RCT	unclear ("doses of vaccine and placebo were made up in a blinded fashion, appeared identical, and were colorcoded with the use of 10 colors at 21 vaccination centers in Soweto in randomized blocks of 10")	not stated	Yes	NA	NA	Cannot be directly determined as all children contributed person-time to analysis, but appears minimal	no				No	Yes		Children ages 28-84 days who were either unvaccinated or had received only OPV & BCG at birth, excluding children with underlying neuro d/o, hx seizures, or those with "low likelihood of receiving 3 doses of vaccine because they were apt to move from Soweto", presenting for vaccination at one of 21 vaccination centers	PCV9	6,10,14 weeks	3 (target)	NA	DTP, OPV, Hepatitis B, Hib	37107/39836 = 93$ of children enrolled in vaccine or placebo arm received 3rd dose	yes	Hib vaccine	not stated - appears to be isolation of S. pneumoniae from CSF, method not stated	1		3		0.1666	0.4-1.17	efficacy	unclear if assessment blinded, randomization adequate, or how death ascertained. High quality per Cochrane.		High Quality
SP meningitis morbidity (VT)	Klugman	2003		South Africa	Soweto	urban	NG	Cases ascertained by 24-hour monitoring at Chris Hani Bharagwanath Hospital (serves >90% of Soweto)	RCT	unclear ("doses of vaccine and placebo were made up in a blinded fashion, appeared identical, and were colorcoded with the use of 10 colors at 21 vaccination centers in Soweto in randomized blocks of 10")	not stated	Yes	NA	NA	Cannot be directly determined as all children contributed person-time to analysis, but appears minimal	no				No	Yes		Children ages 28-84 days who were either unvaccinated or had received only OPV & BCG at birth, excluding children with underlying neuro d/o, hx seizures, or those with "low likelihood of receiving 3 doses of vaccine because they were apt to move from Soweto", presenting for vaccination at one of 21 vaccination centers	PCV9	6,10,14 weeks	3 (target)	NA	DTP, OPV, Hepatitis B, Hib	37107/39836 = 93$ of children enrolled in vaccine or placebo arm received 3rd dose	yes	Hib vaccine	not stated - appears to be isolation of S. pneumoniae from CSF, isolation and typing methods not stated;	1		3		0.38	0.14-1.08	efficacy	unclear if assessment blinded, randomization adequate, or how death ascertained. High quality per Cochrane.		High Quality

## Sheet: Supplemental Table 3 - Hib
Table 3: Studies of the effect of Hib conjugates vaccines with meningitis outcomes.
		Quality Assessment			Directness			Effect
No of studies	Doses	Design	Limitations	Consistency	Generalizability to Population of Interest	Generalizability to Intervention of Interest	Age range (months)	Events (control or pre-introduction)	Events (intervention or post-introduction)	RR, study or RR, Meta-estimate (95% CI)
All-cause meningitis mortality: High-quality measure of outcome-specific mortality
1 [48]	3 doses	RCT	Moderate quality-high loss to completion; analysis not ITT	high-evidence of dose-response	high-Asia	moderate-1 Hib conjugate containing vaccine	2013-01-23	119†		0.54(0.32-0.91)
	At least 1 dose							600	469	0.75(0.48-1.2)
All-cause mortality: Moderate-quality measure of outcome-specific mortality
1 [48]	3 doses	RCT	Moderate quality-high loss to completion; analysis not ITT (Gessner)	moderate-no clear evidence of dose-response	high-Asia	moderate-1 Hib conjugate containing vaccine	2013-01-23	1449†		0.97(0.83-1.15)
2 [46, 48]	At least 1 dose				high-Africa and Asia	high-multiple Hib conjugate containing vaccines	1-23; 2-11	>=131	>=123	0.96(0.86-1.08)
All-cause Meningitis morbidity: Low-quality measure of outcome-specific morbidity
1 [48]	At least 1 dose	RCT	Moderate quality-high loss to completion; analysis not ITT	moderate-reduced effectiveness in time-series studies	high-Africa, Asia and Oceania	moderate-1 Hib conjugate containing vaccine	2013-01-23	(1439 cases between all dose totals)		0.50(0.27-0.82)
	3 doses									0.46(0.29-0.87)
2 [49, 50]	Pre-post	Pre-post	Very low quality-unclear completeness of ascertainment; use of same population size pre-and post-introduction			high-multiple Hib conjugate containing vaccines	0-60	179	101	0.70(0.54-0.89)
Bacterial meningitis morbidity: Low-quality measure of outcome-specific morbidity
1 [51]	1 dose	Case-control	Low quality- Observational study without major limitations	high-evidence of dose-response effect and relative consistency across study designs	high-Africa	moderate-1 Hib conjugate containing vaccine	0-59	(1439 cases between all dose totals)		0.4(0.2-0.79)
	2 doses						0-59			0.64(0.37-1.1)
	3 doses						0-59			0.32(0.19-0.54)
2 [51, 52]	At least 1 dose		Moderate quality-upgraded for control for confounding (Baqui)		high-Africa and Asia	moderate-1 Hib conjugate containing vaccine	2013-03-23	(1480 cases between all dose totals)		0.61(0.50-0.76)
							0-59
	At least 2 doses						2013-03-23			0.44(0.27-0.71)
							0-59
2 [51, 52]*	3 doses/ At least 3 doses				high-Africa and Asia	moderate-1 Hib conjugate containing vaccine	2013-03-23			0.35(0.21-0.56)
4 [49, 50 ,53, 54]	Pre-post	Pre-post	Very low quality-major change to scope of surveillance during time period; unclear completeness of ascertainment; use of same population size pre-and post-introduction		high	high-multiple Hib conjugate containing vaccines	0-59	622	319	0.53(0.47-0.61)
							1959-01-01	43	8
							1959-02-01	111	58
							0-60	194	105
1 [48]	3 doses	RCT	Moderate quality-high loss to completion; analysis not ITT		high	moderate-1 Hib conjugate containing vaccine	2013-01-23	29†		0.44(0.2-0.94)
	At least 1 dose							47†		0.45(0.22-0.93)
Hib meningitis morbidity: Low -quality measure of outcome-specific morbidity
4 [51, 55, 56, 57]	1 dose	Case-control	Low quality-under-vaccinated controls; use of same population size pre-and post-introduction; some control for differences between cases and controls	high-evidence of dose-response effect and relative consistency across study designs	high-Africa and Caribbean	high-multiple Hib conjugate containing vaccines	0-60	10†		0.64(0.38-1.06)
							1959-01-01	26	13
							1959-02-01	22	9
							0-59	(269 cases between all dose totals)
	2 doses						0-60	2†		0.09(0.03-0.27)
							1959-01-01	26	2
							1959-02-01	22	2
							0-59	(269 cases between all dose totals)
	3 doses						0-60	1†		0.06(0.02-0.22)
							2013-03-23	(15 cases between all dose totals)
							1959-02-01	22	0
							0-59	(269 cases between all dose totals)
4 [47, 51, 52, 56]	At least 1 dose		Low quality-under-vaccinated controls; use of same population size pre-and post-introduction; some control for differences between cases and controls; verbal vaccination record for 25%		high-Africa and Asia	high-multiple Hib conjugate containing vaccines	2013-03-23	(15 cases between all dose totals)		0.29(0.17-0.49)
							1959-01-01	26	17
							0-23	16	8
							0-59	(269 cases between all dose totals)
5 [47, 51, 52, 56, 57]	At least 2 doses				high-Africa, Asia and Caribbean	high-multiple Hib conjugate containing vaccines	2013-03-23	(15 cases between all dose totals)		0.07(0.03-0.17)
							1959-01-01	26	4
							0-23	16	3
							1959-02-01	22	2
							0-59	(269 cases between all dose totals)
1 [56]	At least 3 doses		Very low quality-under-vaccinated controls		high-Africa	moderate-1 Hib conjugate containing vaccine	1959-01-01	26	2	0.06(0.01-0.35)
8 [49, 50, 53, 54, 58-61]	Pre-post	Pre-post	Very low quality-under-vaccinated controls; use of same population size pre-and post-introduction; some control for differences between cases and controls		high-Africa, Latin America and Caribbean, Oceania	high-multiple Hib conjugate containing vaccines	0-59	176	33	0.02(0.00-0.15)
							0-11	346	44
							1959-12-01	370	36
							2013-01-30	22	2
							0-59	78	2
							0-59	40	1
							1959-01-01	17	0
							1959-02-01	194	36
							0-60	19	5
1 [46]	1 dose	RCT	High quality-None major		high-Africa	high-multiple Hib conjugate containing vaccines	2013-02-11	4	3	0.75(0.17-3.33)
	2 doses							4	0	0(0.00-3.33)
2 [46,48]	3 doses		Moderate quality-high loss to completion; analysis not ITT (Gessner)		high-Africa and Asia	high-multiple Hib conjugate containing vaccines	2013-01-23	6†		0.12(0.03-0.51)
							2013-02-11	12	1
1 [48]	At least 1 dose		Moderate quality-high loss to completion; analysis not ITT (Gessner)		high-Asia	moderate-1 Hib conjugate containing vaccine	2013-01-23	7†		0.14(0.01-1.59)
1 [46]	At least 2 doses		High quality-None major		high-Africa	high-multiple Hib conjugate containing vaccines	2013-02-11	16	1	0.06(0.008-0.48)
Hib meningitis mortality: Moderate -quality measure of outcome-specific mortality
1 [47]	At least 1 dose	Case-control	Very low quality-verbal vaccination report used in 25% of cases	moderate-similar directional effect and evidence of dose-response	high-Africa	high-multiple Hib conjugate containing vaccines	0-23	5	5 cases between all dose totals	0.11(0.01-1.17)
	At least 2 doses							5		0.01(0.00-1.89)
1 [46]	At least 1 dose	RCT	High quality-None major		high-Africa	high-multiple Hib conjugate containing vaccines	2013-02-11	21	7	0.29(0.06-1.37)
* Sensitivity analysis combining Baqui '3 doses' with Lewis 'at least 3 doses'
† Combined total of events in intervention/post-introduction and non-intervention/pre-introduction groups; presented when separate totals not available

## Sheet: 1
rr	ln(rr)	N_Vaccinated	p_vaccinated	N_control	p_control		SE		LB, UB
	-0.0690286	21490	0.00572	21358	0.006133	0.125204	0.2454	-0.314429	0.730206	Mulholland AC Mort
		0.00808865		0.00758743				0.176372	1.19288
0.283959	-1.25892	21490	9.30665e-05	21358	0.000327746	0.801726	1.57138	-2.83031	0.0589948	Mulholland Hib meningitis mortality
		0.499953		0.14281				0.312458	1.36678
3.03951e-08	-17.309	10334.3	0.000329	100000	7e-05	0.66096	1.29548	-18.6045	8.32116e-09	Russell Hib meningitis morbidity
		0.294021		0.142847				-16.0135	1.11026e-07
	-0.139262	566	0.00353357	889	0.00674916	0.814724	1.59686	-1.73612	0.176203	Renner, Susp Men CFR
		0.498233		0.165542				1.4576	4.29562
	-1.54665	447623	0.000107233	474743	2.31704e-05	0.334272	0.655174	-2.20182	0.110601	Simoes, Hib meningitis
		0.0208311		0.090907				-0.891477	0.41005
	-0.70948	447623	0.000247977	474743	0.000122171	0.162006	0.317532	-1.02701	0.358075	Simoes, Probable meningitis
		0.00900677		0.0172393				-0.391947	0.67574
1.06137	0.0595649	752	0.137	227	0.145	0.185345	0.363276	-0.303711	0.738074	Simoes, ABM CFR
		0.00837669		0.025976				0.422841	1.52629
	-0.18633	18633	0.000268341	18626	0.00032213	0.447154	0.876421	-1.06275	0.345504	Klugman, PCV SP Meningitis all serotypes
		0.199946						0.690091	1.9939
	-0.0512933	19922	0.0114948	19914	0.0121523	0.065701	0.128774	-0.180067	0.835214	Klugman, PCV All-cause mortality
		0.00431662						0.0774806	1.08056
	-0.287682	28147	0.00121	21358	0.00161	0.24158	0.473496	-0.761178	0.467116	gessner, Hib men mort, 1+ dose			161	121	0.000156245
		0.0293263		0.0290345				0.185814	1.2042				34.3864	34.0579
	-0.616186	28147	0.00086	21358	0.00161	0.265161	0.519715	-1.1359	0.321133	gessner, Hib men mort, 3 doses			161	86	0.000131746
		0.0412758		0.0290345				-0.0964708	0.908036				34.3864	24.2064
	-0.0304592	28147	0.01877	21358	0.01936	0.0650298	0.127458	-0.157918	0.85392	gessner, Hib mort, 1+doses			1936	1877	0.000609948
		0.00185727		0.00237161				0.0969993	1.10186				413.491	528.319
	-0.026344	28147	0.01125	21358	0.01155	0.0844359	0.165494	-0.191838	0.82544	gessner, Hib mort, 1+doses			1155	1125	0.000474018
		0.0031225		0.00400693				0.13915	1.1493				246.685	316.654
	Need to download nascimento 2001
	Need to get tables for lagos 1996
	-2.40795	36741	5.44351e-05	35264	0.000623866	0.738511	1.44748	-3.85543	0.0211645	Lagos, Hib meningitis
		0.499973		0.0454262				-0.960463	0.382715
			0.0828215
		0.000623866	0.0872545
		5.44351e-05
	-1.28735	380	0.0605263	1000	0.219	0.210744	0.413058	-1.70041	0.182608	Diaz, Hib meningitis
		0.0408467		0.00356621				-0.874297	0.417155
	-1.98893	28147	0.000181758	26926	2.7179e-05	1.24974	2.44949	-4.43842	0.0118146	gessner, Hib meningitis		0.136842	19	2.6	5.74431e-05
		0.195432		1.36642				0.460561	1.58496				5.11594	0.731822
	-0.790786	28147	0.000822694	26926	0.000407685	0.366345	0.718037	-1.50882	0.22117	gessner, bacterial meningitis, at least 1 dose		0.453488	86	39	0.000122172
		0.0431492		0.0910597				-0.0727489	0.929834				23.1564	10.9773
	-0.830348	28147	0.000746164	26926	0.000355418	0.389916	0.764236	-1.59458	0.202993	gessner, bacterial meningitis, 3 doses		0.435897	78	34	0.000116355
		0.0475784		0.104456				-0.0661126	0.936025				21.0023	9.56998
	-0.693147	28147	0.00128187	26926	0.000700382	0.284024	0.556686	-1.24983	0.286553	gessner, ac (possible bacterial) meningitis, at least 1 dose		0.5	134	67	0.000152466
		0.02768		0.0529894				-0.136461	0.87244				36.0808	18.8585
	-0.761098	28147	0.00131057	26926	0.000669022	0.287312	0.563131	-1.32423	0.266008	gessner, ac (possible bacterial) meningitis, 3 doses		0.467153	137	64	0.000154162
		0.0270731		0.055475				-0.197967	0.820397				36.8886	18.0141
	-0.176391	28147	0.00514662	26926	0.00471451	0.121277	0.237702	-0.414093	0.660939	gessner, hosp meningitis		0.83829	538	451	0.00030491
		0.0068676		0.00784041				0.0613109	1.06323				144.862	126.943
	-0.176391	28147	0.00514662	26926	0.00471451	0.121277	0.237702	-0.414093	0.660939	gessner, hosp meningitis		0.83829	538	451	0.00030491
		0.0068676		0.00784041				0.0613109	1.06323				144.862	126.943
	-0.293479	28147	0.00330991	26926	0.00269699	0.156306	0.30636	-0.599839	0.5489	gessner, AC meningitis. At least 1 dose		0.745665	346	258	0.000244748
		0.0106982		0.0137333				0.0128805	1.01296				93.164	72.6193
	-0.179172	28147	0.00303249	26926	0.00277017	0.158271	0.310211	-0.489383	0.613004	gessner, AC meningitis, 3 doses		0.835962	317	265	0.000234299
		0.0116802		0.0133696				0.131039	1.14001				85.3554	74.5896
	-0.830348	28147	0.000746164	26926	0.000355418	0.389916	0.764236	-1.59458	0.202993	gessner, bacterial meningitis		0.435897	78	34	0.000116355
		0.0475784		0.104456				-0.0661126	0.936025				21.0023	9.56998
	-0.0788481	28147	0.00466831	26926	0.00471451	0.124158	0.24335	-0.322198	0.724554	gessner, hosp meningitis		0.92418	488	451	0.000290465
		0.00757489		0.00784041				0.164502	1.17881				131.399	126.943
	-2.06835	9578691	0.000285976	10183172	3.19817e-05	0.0586123	0.11488	-2.18323	0.112677	kmetzsch, Hib meningitis		0.126394	26.9	3.4	3.80354e-06
		0.000364956		0.00307044				-1.95347	0.141781				2739.27	325.675
	-2.33076	9578691	7.65437e-05	10183172	6.58447e-06	0.127584	0.250065	-2.58082	0.0757118	kmetzsch, Hib meningitis		0.0972222	7.2	0.7	1.968e-06
		0.0013638		0.014914				-2.08069	0.124844				733.188	67.0508
	-0.673345	2739.27	0.1373	325.675	0.067	0.212255	0.41602	-1.08936	0.33643	kmetzsch, CFR Hib meningitis
		0.00229379		0.0427584				-0.257325	0.773117
	-0.739597	2.63455e+08	6.83e-05	6.6227e+07	3.26e-05	0.0227757	0.0446404	-0.784238	0.456467	miranzi, hib meningitis incidence		0.477306	6.83	3.26	4.55143e-07
		5.55703e-05		0.000463162				-0.694957	0.499096				2.63455e+08	6.6227e+07
													17994	2159
	-0.986134	2.63455e+08	1.26131e-05	6.6227e+07	4.68087e-06	0.0593862	0.116397	-1.10253	0.33203	miranzi, hib meningitis CFR		0.373016	1.26	0.47	1.95597e-07
		0.000300929		0.00322579				-0.869737	0.419062				2.63455e+08	6.6227e+07
													3323	310
	0.353465	2.63455e+08	0.000109184	6.6227e+07	0.000155465	0.0114835	0.0225077	0.330957	1.3923	miranzi, bacterial meningitis incidence		1.42399	10.92	15.55	5.75449e-07
		3.47607e-05		9.711e-05				0.375972	1.45641				2.63455e+08	6.6227e+07
													28765	10296
	-0.155149	2.63455e+08	1.67277e-05	6.6227e+07	1.43144e-05	0.0358015	0.0701709	-0.22532	0.798261	miranzi, bacterial meningitis CFR		0.856287	1.67	1.43	2.25251e-07
		0.000226908		0.00105484				-0.0849783	0.918532				2.63455e+08	6.6227e+07
													4407	948
	-3.6558	9578691	0.000259185	10183172	5.92603e-06	0.130283	0.255355	-3.91115	0.0200174	Ribeiro, Hib meningitis		0.0258409	24.38	0.63	3.62105e-06
		0.00040269		0.0165711				-3.40044	0.0333585				2482.66	60.3458
	-6.25383	257000	0.000119484	196843	3.91683e-07	3.60593	7.06762	-13.3214	1.63896e-06	Ruocco, Hib meningitis		0.00192308	15.6	0.03	1.62247e-05
		0.0325614		12.9702				0.813792	2.25645				30.7075	0.0771
	-2.41591		#DIV/0!		#DIV/0!	#DIV/0!	#DIV/0!	#DIV/0!	#DIV/0!	Freitas, Hib meningitis		0.0892857	168	15	#DIV/0!
		#DIV/0!		#DIV/0!				#DIV/0!	#DIV/0!					15
	-0.888359	257000	0.000621932	196843	0.000436073	0.133781	0.26221	-1.15057	0.316456	Perez, Bacterial meningitis, 0-1yo		0.41133	81.2	33.4	3.7007e-05
		0.0062525		0.0116448				-0.626149	0.534647				159.837	85.838
	-0.916291	257000	0.000145526	196843	9.92263e-05	0.279154	0.547142	-1.46343	0.231441	Perez, Bacterial meningitis, 1-4yo		0.4	19	7.6	1.79055e-05
		0.026734		0.051193				-0.369149	0.691322				37.4002	19.532
	0.776529	257000	8.80815e-05	196843	0.000326402	0.244399	0.479022	0.297507	1.3465	Perez, Bacterial meningitis, 0-1yo, CFR		2.17391	11.5	25	1.39306e-05
		0.0441717		0.0155591				1.25555	3.50977				22.6369	64.25
	-0.110542	257000	6.58696e-05	196843	0.000100532	0.331053	0.648864	-0.759406	0.467944	Perez, Bacterial meningitis, 0-1yo, CFR		0.895349	8.6	7.7	1.20469e-05
		0.0590681		0.050528				0.538322	1.71313				16.9285	19.789
	-1.16899	257000	0.000157781	196843	8.3559e-05	0.292318	0.572943	-1.74194	0.175181	Takemura		0.31068	20.6	6.4	1.8644e-05
		0.0246572		0.0607926				-0.59605	0.550984				40.5497	16.448
	-1.50408	3500000	2e-06	3.77778e+06	9e-06	0.415052	0.813502	-2.31758	0.0985117	von gottberg, Bacterial meningitis, 0-1yo, CFR		0.222222	0.9	0.2	5.24222e-07
		0.142857		0.0294115				-0.690575	0.501288				3.77778e+06	3500000
													34	7
	-1.1314	950000	2e-05	887097	6.2e-05	0.266104	0.521563	-1.65297	0.191481	von gottberg, Bacterial meningitis, 0-1yo, CFR		0.322581	6.2	2	3.29947e-06
		0.0526305		0.0181807				-0.609839	0.543439				887097	950000
													55	19
	-2.47694	21490	4.65333e-05	21358	0.00056185	1.04079	2.03994	-4.51688	0.010923	Mulholland Hib Meningitis, 3 doses
		0.999953		0.0832865				-0.436994	0.645976
	-9.21034	21490	4.65333e-07	21358	0.000187283	10.0125	19.6245	-28.8348	3.00053e-13	Mulholland Hib Meningitis, 2 doses
		100		0.249953				10.4141	33327.4
	-0.294371	21490	0.0001396	21358	0.000187283	0.763701	1.49685	-1.79123	0.166756	Mulholland Hib Meningitis, 1 doses
		0.333287		0.249953				1.20248	3.32837
	-2.76462	21490	4.65333e-05	21358	0.000749134	1.03073	2.02023	-4.78485	0.00835535	Mulholland Hib Meningitis, at least 2 doses
		0.999953		0.0624532				-0.744388	0.475025
0.190618	-1.65748	1019832	3.27884e-05	1021887	0.000172011	0.18866	0.369774	-2.02726	0.131696	Dickinson, Hib Meningitis incidence
		0.0299045		0.00568809				-1.28771	0.275902
0.542296	-0.611944	1019832	0.000145178	1021887	0.00026771	0.102017	0.199954	-0.811898	0.444015	Dickinson, AB Meningitis incidence
		0.00675316		0.0036544				-0.411989	0.662331
1.66	0.506818					#DIV/0!	#DIV/0!	#DIV/0!	#DIV/0!	Perez, ABM CFR
		#DIV/0!		#DIV/0!				#DIV/0!	#DIV/0!
0.671875	-0.397683	94304	0.000911944	94304	0.00135731	0.139353	0.273131	-0.670814	0.511292	Wilson, AC Meningitis incidence (U5 pop from Y1996 for Fiji)
		0.0116173		0.0078019				-0.124552	0.882893
0.541237	-0.613898	94304	0.00111342	94304	0.00205718	0.121067	0.237291	-0.851189	0.426907	Wilson, Bact Meningitis incidence (U5 pop from Y1996 for Fiji)
		0.00951321		0.00514404				-0.376606	0.686186
0.263158	-1.335	94304	5.302e-05	94304	0.000201476	0.502604	0.985103	-2.3201	0.0982634	Wilson, Hib Meningitis incidence (U5 pop from Y1996 for Fiji)
		0.199989		0.052621				-0.349898	0.70476
Dickinson, Hib Meningitis incidence	1998	<1	33.9	205408	69.6333	0-4	175.776	1021887	17.2011	0.000172011
		1-4	13	816479	106.142
	2000	<1	9.9	206281	20.4218	0-4	33.4386	1019832	3.27884	3.27884e-05
		1-4	1.6	813551	13.0168
Dickinson, Bacterial Meningitis incidence	1998	<1	67.2	205408	138.034	0-4	273.57	1021887	26.771
		1-4	16.6	816479	135.536
	2000	<1	48.9	206281	100.871	0-4	148.057	1019832	14.5178
		1-4	5.8	813551	47.186

## Sheet: Analytic file
study_id	exclude_analysis	outcomecat	vaccine	studytype	Limitations	popngeneralizability	Interventiongeneralizability	age_lb	age_ub	agerangemo	Eventscontrol	eventsintervention	effect	effect_lb	effect_ub	effectrange	schedule	doses	RR_measure	imm_covg	Indirect_effects	carriage_impact	Final_Quality	Generalizabletowhatregionsetting	Vaccinesused	usesperiod	ln_effect	ln_effect_lb	ln_effect_ub	period	_LCI	_UCI	_WT
Adegbola, The Gambia, 2005 (0-60mo)	0	Hib meningitis morbidity	Hib conjugate vaccine (DTP-PRP-T)	Case-control	None major	High	moderate	0	60	0-60			0.07	0.01	0.58	0.01-0.58	2,3,4 months (in practice usually later)	2 doses	Vaccine Efficacy	2 doses: 80% at 12 mo (2000)	Yes	Yes	Low Quality	low-income SSA	PRP-T vaccine. Delivered through Gambia's EPI since 1997		-2.65926	-4.60517	-0.544727		0.01	0.58	0
Adegbola, The Gambia, 2005 (0-60mo)	0	Hib meningitis morbidity	Hib conjugate vaccine (DTP-PRP-T)	Case-control	None major	Moderate	moderate	0	60	0-60			0.04	1e-06	0.53	0.000001-0.53	2,3,4 months (in practice usually later)	3 doses	Vaccine Efficacy	3 doses: 60% at 12 mo (2000)	Yes	Yes	Low Quality	low-income SSA	PRP-T vaccine. Delivered through Gambia's EPI since 1997		-3.21888	-13.8155	-0.634878		1e-06	0.53	0
Adegbola, The Gambia, 2005 (0-60mo)	0	Hib meningitis morbidity	Hib conjugate vaccine (DTP-PRP-T)	Case-control	None major	Moderate	moderate	0	60	0-60		total 36 (CC)	0.65	0.23	1.84	0.23-1.84	2,3,4 months (in practice usually later)	1 dose	Vaccine Efficacy	1 dose: 90% at 12 mo (2000)	Yes	Yes	Low Quality	low-income SSA	PRP-T vaccine. Delivered through Gambia's EPI since 1997		-0.430783	-1.46968	0.609766		0.23	1.84	0
Baqui, Bangladesh, 2007 (3-23mo)	0	Hib meningitis morbidity	Hib conjugate vaccine (DTP-PRP-T)	Case-control	+1 for controlled for demographic differences between cases and controls.	moderate	moderate	3	23	2012-03-23			0.1	1e-06	0.66	0.000001-0.66	6,10,14 weeks	At least 1 dose	Vaccine Efficacy	1-dose coverage of DPT or DPT-HIB = 97.7%, age range unspecified	No	No	Moderate Quality	low-income South Asia	Hib-DPT vaccine (Hib conjugate, adsorbed diphtheria, tetanus, and pertussis combined vaccine-TetractHib manufactured by Sanofi Pasteur, Lyon, France		-2.30259	-13.8155	-0.415515		1e-06	0.66	0
Baqui, Bangladesh, 2007 (3-23mo)	0	Bacterial meningitis morbidity	Hib conjugate vaccine (DTP-PRP-T)	Case-control	+1 for controlled for demographic differences between cases and controls.	moderate	moderate	3	23	2012-03-23			0.29	0.08	1.01	0.08-1.01	6,10,14 weeks	At least 2 doses	Vaccine Efficacy	2-dose coverage of DPT or DPT-HIB = %, age range unspecified	No	No	Moderate Quality	low-income South Asia	Hib-DPT vaccine (Hib conjugate, adsorbed diphtheria, tetanus, and pertussis combined vaccine-TetractHib manufactured by Sanofi Pasteur, Lyon, France		-1.23787	-2.52573	0.0099503		0.08	1.01	0
Baqui, Bangladesh, 2007 (3-23mo)	0	Bacterial meningitis morbidity	Hib conjugate vaccine (DTP-PRP-T)	Case-control	+1 for controlled for demographic differences between cases and controls.	moderate	moderate	3	23	2012-03-23		total 41 (CC)	0.46	0.17	1.21	0.17-1.21	6,10,14 weeks	At least 1 dose	Vaccine Efficacy	1-dose coverage of DPT or DPT-HIB = 97.7%, age range unspecified	No	No	Moderate Quality	low-income South Asia	Hib-DPT vaccine (Hib conjugate, adsorbed diphtheria, tetanus, and pertussis combined vaccine-TetractHib manufactured by Sanofi Pasteur, Lyon, France		-0.776529	-1.77196	0.19062		0.17	1.21	0
Baqui, Bangladesh, 2007 (3-23mo)	0	Bacterial meningitis morbidity	Hib conjugate vaccine (DTP-PRP-T)	Case-control	+1 for controlled for demographic differences between cases and controls.	moderate	moderate	3	23	2012-03-23			0.6	0.15	2.38	0.15-2.38	6,10,14 weeks	At least 3 doses	Vaccine Efficacy	3-dose coverage of DPT or DPT-HIB = 93.4%, age range unspecified	No	No	Moderate Quality	low-income South Asia	Hib-DPT vaccine (Hib conjugate, adsorbed diphtheria, tetanus, and pertussis combined vaccine-TetractHib manufactured by Sanofi Pasteur, Lyon, France		-0.510826	-1.89712	0.867101		0.15	2.38	0
Baqui, Bangladesh, 2007 (3-23mo)	0	Hib meningitis morbidity	Hib conjugate vaccine (DTP-PRP-T)	Case-control	+1 for controlled for demographic differences between cases and controls.	moderate	moderate	3	23	2012-03-23		total 15 (CC)	0.35	1e-06	2.9	0.000001-2.9	6,10,14 weeks	3 doses	Vaccine Efficacy	3-dose coverage of DPT or DPT-HIB = 93.4%, age range unspecified	No	No	Moderate Quality	low-income South Asia	Hib-DPT vaccine (Hib conjugate, adsorbed diphtheria, tetanus, and pertussis combined vaccine-TetractHib manufactured by Sanofi Pasteur, Lyon, France		-1.04982	-13.8155	1.06471		1e-06	2.9	0
Baqui, Bangladesh, 2007 (3-23mo)	0	Hib meningitis morbidity	Hib conjugate vaccine (DTP-PRP-T)	Case-control	+1 for controlled for demographic differences between cases and controls.	moderate	moderate	3	23	2012-03-23			0.11	1e-06	0.72	0.000001-0.72	6,10,14 weeks	At least 2 doses	Vaccine Efficacy	2 doses: 80% at 12 mo (2000)	No	No	Moderate Quality	low-income South Asia	Hib-DPT vaccine (Hib conjugate, adsorbed diphtheria, tetanus, and pertussis combined vaccine-TetractHib manufactured by Sanofi Pasteur, Lyon, France		-2.20728	-13.8155	-0.328504		1e-06	0.72	0
Cutts, The Gambia, 2005 (1-30mo)	0	SP Meningitis, All-serotypes	PCV-9	RCT	None major	Moderate	moderate	1	30	2012-01-30	11	14	0.88	0.32	1.84	0.32-1.84	mean roughly 11, 17, 24 weeks (early childhood routine schedule is 2,3,4 months)	3 doses	Vaccine Efficacy		No	No	High Quality	low-income SSA	PCV-9	1	-0.127833	-1.13943	0.609766	1	0.32	1.84	0
Cutts, The Gambia, 2005 (1-30mo)	0	SP Meningitis, Vaccine-serotypes	PCV-9	RCT	None major	Moderate	moderate	1	30	2012-01-30	12	1	0.08	1e-06	0.66	0.000001-0.66		3 doses	Vaccine Efficacy		No	No	High Quality	low-income SSA	PCV-9		-2.52573	-13.8155	-0.415515		1e-06	0.66	0
Cutts, The Gambia, 2005 (1-30mo)	0	All-cause mortality	PCV-9	RCT	None major	moderate	moderate	1	30	2012-01-30	389	330	0.8448	0.74	0.98	0.74-0.98	mean roughly 11, 17, 24 weeks (early childhood routine schedule is 2,3,4 months)	1 dose	Vaccine Efficacy		No	No	High Quality	low-income SSA	PCV-9		-0.168655	-0.301105	-0.0202027		0.74	0.98	0
Daza, Malawi, 2006 (1-59mo)	0	Hib meningitis morbidity	Hib conjugate vaccine (DTP-PRP-T)	Case-control	Under-vaccinated control set likely causing bias toward the null	High	moderate	1	59	1959-01-01			0.13	0.03	0.63	0.03-0.63	6,10, 14 weeks	2 doses	Incidence rate	3-dose coverage 96% of children 12–23 months of age in Blantyre Blantyre had received all recommended vaccinations and 96% had received the third dose of pentavalent vaccine compared to 64% and 82%,	Yes	No	Very low quality	low-income SSA	vaccine - pentavalent formulation consisting of two-dose vials of liquid Tritanrix (DPT-hepatitis B) combined on-site at health centers with powdered Hiberix (Hib capsular polysaccharide bound to tetanus toxoid).		-2.04022	-3.50656	-0.462035		0.03	0.63	0
Daza, Malawi, 2006 (1-59mo)	0	Hib meningitis morbidity	Hib conjugate vaccine (DTP-PRP-T)	Case-control	Under-vaccinated control set likely causing bias toward the null	High	moderate	1	59	1959-01-01		total 43 (CC)	1.12	0.46	2.73	0.46-2.73	6,10, 14 weeks	1 dose	Incidence rate	3-dose coverage 96% of children 12–23 months of age in Blantyre Blantyre had received all recommended vaccinations and 96% had received the third dose of pentavalent vaccine compared to 64% and 82%,	Yes	No	Very low quality	low-income SSA	vaccine - pentavalent formulation consisting of two-dose vials of liquid Tritanrix (DPT-hepatitis B) combined on-site at health centers with powdered Hiberix (Hib capsular polysaccharide bound to tetanus toxoid).		0.113329	-0.776529	1.0043		0.46	2.73	0
Daza, Malawi, 2006 (1-59mo)	0	Hib meningitis morbidity	Hib conjugate vaccine (DTP-PRP-T)	Case-control	Under-vaccinated control set likely causing bias toward the null	High	moderate	1	59	1959-01-01			0.35	0.17	0.88	0.17-0.88	6,10, 14 weeks	At least 1 dose	Incidence rate	3-dose coverage 96% of children 12–23 months of age in Blantyre Blantyre had received all recommended vaccinations and 96% had received the third dose of pentavalent vaccine compared to 64% and 82%,	Yes	No	Very low quality	low-income SSA	vaccine - pentavalent formulation consisting of two-dose vials of liquid Tritanrix (DPT-hepatitis B) combined on-site at health centers with powdered Hiberix (Hib capsular polysaccharide bound to tetanus toxoid).	note - meningitis not clearly define here, assuming it to be clinical	-1.04982	-1.77196	-0.127833		0.17	0.88	0
Daza, Malawi, 2006 (1-59mo)	0	Hib meningitis morbidity	Hib conjugate vaccine (DTP-PRP-T)	Case-control	Under-vaccinated control set likely causing bias toward the null	High	moderate	1	59	1959-01-01			0.06	0.01	0.35	0.01-0.35	6,10, 14 weeks	At least 3 doses	Incidence rate	3-dose coverage 96% of children 12–23 months of age in Blantyre Blantyre had received all recommended vaccinations and 96% had received the third dose of pentavalent vaccine compared to 64% and 82%,	Yes	No	Very low quality	low-income SSA	vaccine - pentavalent formulation consisting of two-dose vials of liquid Tritanrix (DPT-hepatitis B) combined on-site at health centers with powdered Hiberix (Hib capsular polysaccharide bound to tetanus toxoid).		-2.81341	-4.60517	-1.04982		0.01	0.35	0
Daza, Malawi, 2006 (1-59mo)	0	Hib meningitis morbidity	Hib conjugate vaccine (DTP-PRP-T)	Case-control	Under-vaccinated control set likely causing bias toward the null	High	moderate	1	59	1959-01-01			0.09	0.03	0.32	0.03-0.32	6,10, 14 weeks	At least 2 doses	Incidence rate	3-dose coverage 96% of children 12–23 months of age in Blantyre Blantyre had received all recommended vaccinations and 96% had received the third dose of pentavalent vaccine compared to 64% and 82%,	Yes	No	Very low quality	low-income SSA	vaccine - pentavalent formulation consisting of two-dose vials of liquid Tritanrix (DPT-hepatitis B) combined on-site at health centers with powdered Hiberix (Hib capsular polysaccharide bound to tetanus toxoid).		-2.40795	-3.50656	-1.13943		0.03	0.32	0
Diaz, Chile, 2001 (0-59mo)	2	Hib meningitis morbidity	Hib conjugate vaccine (DTP-PRP-T)	Pre-post introduction	Start with low quality for pre-post. -1 for selective reporting (one or more outcomes of interest are reported incompletely so they cannot be entered in a metaanalysis), for no upper limit of age given / no presentation of post-period age-stra	Low	high	0	59	0-59			0.276	0.18	0.42	0.18-0.42		Pre-post	No. hospitalizations		Yes	No	Very low quality	mid-income Latin America	Hib , PRP-HbOC (oligosaccharide conjugate Hib capsular, PRP, a mutant of the toxin of Corynebacterium diphtheriae ) and PRP-T (tetanus toxoid conjugate)		-1.28735	-1.7148	-0.867501		0.18	0.42	0
Dickinson, Cuba, 2002 (0-59mo)	0	Bacterial meningitis morbidity	Hib conjugate vaccine (DTP-PRP-T)	Pre-post introduction	None major	high	moderate	0	59	0-59	274	148	0.54	0.44	0.66	0.44-0.66	2,4,6 months	Pre-post	Incidence rate	3-dose coverage 99% in 2000 (Unicef)			Low Quality				-0.616186	-0.820981	-0.415515		0.44	0.66	0
Dickinson, Cuba, 2002 (0-59mo)	0	Hib meningitis morbidity	Hib conjugate vaccine (DTP-PRP-T)	Pre-post introduction	None major	High	moderate	0	59	0-59			0.19	0.13	0.28	0.13-0.28	2,4,6 months	Pre-post	Incidence rate	3-dose coverage 99% in 2000 (Unicef)			Low Quality				-1.66073	-2.04022	-1.27297		0.13	0.28	0
Fleming, Senegal, 2011 (0-23mo)	0	Hib meningitis mortality	Hib conjugate vaccine (DTP-PRP-T)	Case-control	verbal record of vaccination used when records unavailable (25% of cases)	Moderate	high	0	23	0-23			0.0117	0.0001	1.8893	0.0001-1.8893	4, 6, 10 weeks	At least 2 doses	Vaccine Efficacy	3-dose Hib coverage for all of Senegal 18% in 2005 (Unicef)	Yes	No	very low quality	mid-income SSA	Two Hib vaccines : Lyophilized Hiberix (GlaxoSmithKline Biologicals, Rixensart, Belgium) reconstituted with Tritanrix (GlaxoSmithKline Biologicals) (containing diphtheria, tetanus, whole cell pertussis, and hepatitis B) was replaced in January		-4.44817	-9.21034	0.636206		0.0001	1.8893	0
Fleming, Senegal, 2011 (0-23mo)	0	Hib meningitis morbidity	Hib conjugate vaccine (DTP-PRP-T)	Case-control	verbal record of vaccination used when records unavailable (25% of cases)	Moderate	high	0	23	0-23			0.0423	0.0056	0.3206	0.0056-0.3206	4, 6, 10 weeks	At least 2 doses	Vaccine Efficacy	3-dose Hib coverage for all of Senegal 18% in 2005 (Unicef)	Yes	No	very low quality	mid-income SSA	Two Hib vaccines : Lyophilized Hiberix (GlaxoSmithKline Biologicals, Rixensart, Belgium) reconstituted with Tritanrix (GlaxoSmithKline Biologicals) (containing diphtheria, tetanus, whole cell pertussis, and hepatitis B) was replaced in January		-3.16297	-5.18499	-1.13756		0.0056	0.3206	0
Fleming, Senegal, 2011 (0-23mo)	0	Hib meningitis mortality	Hib conjugate vaccine (DTP-PRP-T)	Case-control	verbal record of vaccination used when records unavailable (25% of cases)	Moderate	high	0	23	0-23			0.1054	0.0095	1.1669	0.0095-1.1669	4, 6, 10 weeks	At least 1 dose	Vaccine Efficacy	3-dose Hib coverage for all of Senegal 18% in 2005 (Unicef)	Yes	No	very low quality	mid-income SSA	Two Hib vaccines : Lyophilized Hiberix (GlaxoSmithKline Biologicals, Rixensart, Belgium) reconstituted with Tritanrix (GlaxoSmithKline Biologicals) (containing diphtheria, tetanus, whole cell pertussis, and hepatitis B) was replaced in January		-2.24999	-4.65646	0.154351		0.0095	1.1669	0
Fleming, Senegal, 2011 (0-23mo)	0	Hib meningitis morbidity	Hib conjugate vaccine (DTP-PRP-T)	Case-control	verbal record of vaccination used when records unavailable (25% of cases)	Moderate	high	0	23	0-23		total 24 (CC)	0.0855	0.0214	0.3414	0.0214-0.3414	4, 6, 10 weeks	At least 1 dose	Vaccine Efficacy	3-dose Hib coverage for all of Senegal 18% in 2005 (Unicef)	Yes	No	very low quality	mid-income SSA	Two Hib vaccines : Lyophilized Hiberix (GlaxoSmithKline Biologicals, Rixensart, Belgium) reconstituted with Tritanrix (GlaxoSmithKline Biologicals) (containing diphtheria, tetanus, whole cell pertussis, and hepatitis B) was replaced in January		-2.45924	-3.84436	-1.0747		0.0214	0.3414	0
Gessner, Indonesia, 2005 (1-23mo)	0	Hib meningitis morbidity	Hib conjugate vaccine (DTP-PRP-T)	RCT	high loss to completion of dosing (thus presumably to followup); analysis not ITT for this reason as well	moderate	moderate	1	23	2012-01-23			0.14	0.01	1.59	0.01-1.59	6,10,14 weeks	At least 1 dose	Vaccine Efficacy	20 156/28 147 = 71.6% of enrolled children received 3 doses	No	No	Moderate Quality	mid-income Asia Pacific	Children living in intervention hamlets received a fully liquid combined DTP Hib conjugate vaccine (DTP-PRP-T).9 Children in control hamlets received DTP. Aventis Pasteur (Lyon, France)		-1.96611	-4.60517	0.463734		0.01	1.59	0
Gessner, Indonesia, 2005 (1-23mo)	0	Bacterial meningitis morbidity	Hib conjugate vaccine (DTP-PRP-T)	RCT	high loss to completion of dosing (thus presumably to followup); analysis not ITT for this reason as well	moderate	moderate	1	23	2012-01-23			0.45	0.22	0.93	0.22-0.93	6,10,14 weeks	At least 1 dose	Vaccine Efficacy	20 156/28 147 = 71.6% of enrolled children received 3 doses	No	No	Moderate Quality	mid-income Asia Pacific	Children living in intervention hamlets received a fully liquid combined DTP Hib conjugate vaccine (DTP-PRP-T).9 Children in control hamlets received DTP. Aventis Pasteur (Lyon, France)		-0.798508	-1.51413	-0.0725707		0.22	0.93	0
Gessner, Indonesia, 2005 (1-23mo)	0	Bacterial meningitis morbidity	Hib conjugate vaccine (DTP-PRP-T)	RCT	high loss to completion of dosing (thus presumably to followup); analysis not ITT for this reason as well	moderate	moderate	1	23	2012-01-23		29	0.44	0.2	0.94	0.2-0.94	6,10,14 weeks	3 doses	Vaccine Efficacy	20 156/28 147 = 71.6% of enrolled children received 3 doses	No	No	Moderate Quality	mid-income Asia Pacific	Children living in intervention hamlets received a fully liquid combined DTP Hib conjugate vaccine (DTP-PRP-T).9 Children in control hamlets received DTP. Aventis Pasteur (Lyon, France)		-0.820981	-1.60944	-0.0618754		0.2	0.94	0
Gessner, Indonesia, 2005 (1-23mo)	0	All-cause meningitis morbidity	Hib conjugate vaccine (DTP-PRP-T)	RCT	high loss to completion of dosing (thus presumably to followup); analysis not ITT for this reason as well. But results are calculated in child-years so is it really unacceptable loss to followup? Or does it actually make this a more realistic	moderate	moderate	1	23	2012-01-23	?	52	0.46	0.29	0.87	0.29-0.87	6,10,14 weeks	3 doses	Vaccine Efficacy	20 156/28 147 = 71.6% of enrolled children received 3 doses	No	No	Moderate Quality	mid-income Asia Pacific	Children living in intervention hamlets received a fully liquid combined DTP Hib conjugate vaccine (DTP-PRP-T).9 Children in control hamlets received DTP. Aventis Pasteur (Lyon, France)		-0.776529	-1.23787	-0.139262		0.29	0.87	0
Gessner, Indonesia, 2005 (1-23mo)	0	Hib meningitis morbidity	Hib conjugate vaccine (DTP-PRP-T)	RCT	high loss to completion of dosing (thus presumably to followup); analysis not ITT for this reason as well	moderate	moderate	1	23	2012-01-23		6	0.16	0.02	1.28	0.02-1.28	6,10,14 weeks	3 doses	Vaccine Efficacy	20 156/28 147 = 71.6% of enrolled children received 3 doses	No	No	Moderate Quality	mid-income Asia Pacific	Children living in intervention hamlets received a fully liquid combined DTP Hib conjugate vaccine (DTP-PRP-T).9 Children in control hamlets received DTP. Aventis Pasteur (Lyon, France)		-1.83258	-3.91202	0.24686		0.02	1.28	0
Gessner, Indonesia, 2005 (1-23mo)	0	All-cause meningitis morbidity	Hib conjugate vaccine (DTP-PRP-T)	RCT	high loss to completion of dosing (thus presumably to followup); analysis not ITT for this reason as well	moderate	moderate	1	23	2012-01-23			0.5	0.27	0.82	0.27-0.82	6,10,14 weeks	At least 1 dose	Vaccine Efficacy	20 156/28 147 = 71.6% of enrolled children received 3 doses	No	No	Moderate Quality	mid-income Asia Pacific	Children living in intervention hamlets received a fully liquid combined DTP Hib conjugate vaccine (DTP-PRP-T).9 Children in control hamlets received DTP. Aventis Pasteur (Lyon, France)		-0.693147	-1.30933	-0.198451		0.27	0.82	0
Gessner, Indonesia, 2009 (1-23mo)	0	All-cause meningitis mortality	Hib conjugate vaccine (DTP-PRP-T)	RCT	high loss to completion of dosing (thus presumably to followup); analysis not ITT for this reason as well	moderate	moderate	1	23	2012-01-23	600	469	0.75	0.48	1.2	0.48-1.2	6,10,14 weeks	At least 1 dose	Vaccine Efficacy	20 156/28 147 = 71.6% of enrolled children received 3 doses	No	No	Moderate Quality	mid-income Asia Pacific	Children living in intervention hamlets received a fully liquid combined DTP Hib conjugate vaccine (DTP-PRP-T).9 Children in control hamlets received DTP. Aventis Pasteur (Lyon, France)		-0.287682	-0.733969	0.182322		0.48	1.2	0
Gessner, Indonesia, 2009 (1-23mo)	0	All-cause meningitis mortality	Hib conjugate vaccine (DTP-PRP-T)	RCT	high loss to completion of dosing (thus presumably to followup); analysis not ITT for this reason as well	moderate	moderate	1	23	2012-01-23	600	334	0.54	0.32	0.91	0.32-0.91	6,10,14 weeks	3 doses	Vaccine Efficacy	20 156/28 147 = 71.6% of enrolled children received 3 doses	No	No	Moderate Quality	mid-income Asia Pacific	Children living in intervention hamlets received a fully liquid combined DTP Hib conjugate vaccine (DTP-PRP-T).9 Children in control hamlets received DTP. Aventis Pasteur (Lyon, France)		-0.616186	-1.13943	-0.0943106		0.32	0.91	0
Gessner, Indonesia, 2009 (1-23mo)	0	All-cause mortality	Hib conjugate vaccine (DTP-PRP-T)	RCT	high loss to completion of dosing (thus presumably to followup); analysis not ITT for this reason as well	moderate	moderate	1	23	2012-01-23			0.97	0.85	1.1	0.85-1.1	6,10,14 weeks	At least 1 dose	Vaccine Efficacy	20 156/28 147 = 71.6% of enrolled children received 3 doses	No	No	Moderate Quality	mid-income Asia Pacific	Children living in intervention hamlets received a fully liquid combined DTP Hib conjugate vaccine (DTP-PRP-T).9 Children in control hamlets received DTP. Aventis Pasteur (Lyon, France)		-0.0304592	-0.162519	0.0953102		0.85	1.1	0
Gessner, Indonesia, 2009 (1-23mo)	0	All-cause mortality	Hib conjugate vaccine (DTP-PRP-T)	RCT	high loss to completion of dosing (thus presumably to followup); analysis not ITT for this reason as well	moderate	moderate	1	23	2012-01-23			0.974	0.83	1.15	0.83-1.15	6,10,14 weeks	3 doses	Vaccine Efficacy	20 156/28 147 = 71.6% of enrolled children received 3 doses	No	No	Moderate Quality	mid-income Asia Pacific	Children living in intervention hamlets received a fully liquid combined DTP Hib conjugate vaccine (DTP-PRP-T).9 Children in control hamlets received DTP. Aventis Pasteur (Lyon, France)		-0.026344	-0.18633	0.139762		0.83	1.15	0
Klugman, South Africa, 2003 (1-30 mo)	0	All-cause mortality	PCV-9	RCT	None major	Moderate or poor	moderate	1	30	2012-01-30	242	229	0.95	0.84	1.08	0.84-1.08	6,10,14 weeks	3 doses	Vaccine Efficacy		No	No	High Quality	mid-income SSA	PCV-9		-0.0512933	-0.174353	0.0769611		0.84	1.08	0
Klugman, South Africa, 2003 (1-30 mo)	0	SP Meningitis, Vaccine-serotypes	PCV-9	RCT	None major	Moderate	moderate	1	30	2012-01-30	6	1	0.17	0.02	1.38	0.02-1.38	6,10,14 weeks	3 doses	Vaccine Efficacy		No	No	High Quality	mid-income SSA	PCV-9		-1.77196	-3.91202	0.322084		0.02	1.38	0
Klugman, South Africa, 2003 (1-30 mo)	0	All-cause meningitis morbidity	PCV-9	RCT	None major	Moderate	moderate	1	30	2012-01-30	8	7	0.87	0.32	2.41	0.32-2.41		3 doses	Vaccine Efficacy		No	No	High Quality	mid-income SSA	PCV-9		-0.139262	-1.13943	0.879627		0.32	2.41	0
Klugman, South Africa, 2003 (1-30 mo)	0	SP Meningitis, All-serotypes	PCV-9	RCT	None major	Moderate	moderate	1	30	2012-01-30	6	5	0.87	0.35	1.99	0.35-1.99	6,10,14 weeks	3 doses	Vaccine Efficacy		No	No	High Quality	mid-income SSA	PCV-9		-0.139262	-1.04982	0.688135		0.35	1.99	0
Kmetzsch, Brazil, 2003 (0-11mo)	2	Hib meningitis morbidity	Hib conjugate vaccine (DTP-PRP-T)	Pre-post introduction	None major	moderate	moderate	0	11	0-11		(cannot derive)	0.13	0.11	0.14	0.11-0.14	2,4,6 months (Unicef)	Pre-post	Incidence rate	87% in children under 1, 2001 (number of doses not specified)	Yes	No	low quality	mid-income Latin America	Hib vaccine only no mention of DPT not specified		-2.04022	-2.20728	-1.96611		0.11	0.14	0
Kmetzsch, Brazil, 2003 (0-11mo)	2	Hib meningitis mortality	Hib conjugate vaccine (DTP-PRP-T)	Pre-post introduction	None major	moderate	moderate	0	11	0-11			0.51	0.34	0.77	0.34-0.77	2,4,6 months (Unicef)	Pre-post	CFR	87% in children under 1, 2001 (number of doses not specified)	Yes	No	low quality	mid-income Latin America	Hib vaccine only no mention of DPT not specified		-0.673345	-1.07881	-0.261365		0.34	0.77	49.1483
Kmetzsch, Brazil, 2003 (12-59mo)	2	Hib meningitis morbidity	Hib conjugate vaccine (DTP-PRP-T)	Pre-post introduction	None major	moderate	moderate	12	59	1959-12-01			0.1	0.08	0.12	0.08-0.12	2,4,6 months (Unicef)	Pre-post	Incidence rate	87% in children under 1, 2001 (number of doses not specified)	Yes	No	low quality	mid-income Latin America	Hib vaccine only no mention of DPT not specified		-2.30259	-2.52573	-2.12026		0.08	0.12	0
Lagos, Chile, 1996 (1-30mo)	0	Hib meningitis morbidity	Hib conjugate vaccine (DTP-PRP-T)	Pre-post introduction*	None major	High	moderate	1	30	2012-01-30	22	2	0.09	0.021	0.383	0.021-0.383	2,4,6 months	3 doses	Vaccine Effectiveness	77% (percent of all infants expected for vaccination at control and intervention health centers during study period who received 3 doses)	No	No	High Quality	upper mid-income Latin America and Caribbean	PRP-T		-2.40795	-3.86323	-0.95972		0.021	0.383	0
Lee, Dominican Republic, 2008 (2-59mo)	0	Hib meningitis morbidity	Hib conjugate vaccine (DTP-PRP-T)	Case-control	None major	High	high	2	59	1959-02-01			0.06	1e-06	0.4	0.000001-0.4	2,4,6 months	At least 2 doses	Incidence rate	75-83% 3-dose coverage 2002-2004 (age maximum not specified)	Yes	No	Low Quality	upper mid-income Latin America and Caribbean	Hiberix, Hibtiter		-2.81341	-13.8155	-0.916291		1e-06	0.4	0
Lee, Dominican Republic, 2008 (2-59mo)	0	Hib meningitis morbidity	Hib conjugate vaccine (DTP-PRP-T)	Case-control	None major	Moderate	high	2	59	1959-02-01			0.13	1e-06	0.86	0.000001-0.86	2,4,6 months	2 doses	Incidence rate	75-83% 3-dose coverage 2002-2004 (age maximum not specified)	Yes	No	Low Quality	upper mid-income Latin America and Caribbean	Hiberix, Hibtiter		-2.04022	-13.8155	-0.150823		1e-06	0.86	0
Lee, Dominican Republic, 2008 (2-59mo)	0	Hib meningitis morbidity	Hib conjugate vaccine (DTP-PRP-T)	Case-control	None major	High	high	2	59	1959-02-01			0.1	1e-06	0.67	0.000001-0.67	2,4,6 months	3 doses	Incidence rate	75-83% 3-dose coverage 2002-2004 (age maximum not specified)	Yes	No	Low Quality	upper mid-income Latin America and Caribbean	Hiberix, Hibtiter		-2.30259	-13.8155	-0.400477		1e-06	0.67	0
Lee, Dominican Republic, 2008 (2-59mo)	0	Hib meningitis morbidity	Hib conjugate vaccine (DTP-PRP-T)	Case-control	None major	High	high	2	59	1959-02-01		total 32 (CC)	0.48	0.12	1.63	0.12-1.63	2,4,6 months	1 dose	Incidence rate	75-83% 3-dose coverage 2002-2004 (age maximum not specified)	Yes	No	Low Quality	upper mid-income Latin America and Caribbean	Hiberix, Hibtiter		-0.733969	-2.12026	0.48858		0.12	1.63	0
Lewis, Uganda, 2008 (0-59mo)	0	Hib meningitis morbidity	Hib conjugate vaccine (DTP-PRP-T)	Case-control	None major	Moderate	moderate	0	59	0-59			0.06	0.01	0.52	0.01-0.52	2,4,6 months	3 doses	Vaccine Efficacy	0.87	Yes	No	Low Quality	low-income SSA	PRP-T		-2.81341	-4.60517	-0.653926		0.01	0.52	0
Lewis, Uganda, 2008 (0-59mo)	0	Hib meningitis morbidity	Hib conjugate vaccine (DTP-PRP-T)	Case-control	None major	Moderate	moderate	0	59	0-59			0.07	0.01	0.31	0.01-0.31	2,4,6 months	At least 2 doses	Vaccine Efficacy	0.87	Yes	No	Low Quality	low-income SSA	PRP-T		-2.65926	-4.60517	-1.17118		0.01	0.31	0
Lewis, Uganda, 2008 (0-59mo)	0	Bacterial meningitis morbidity	Hib conjugate vaccine (DTP-PRP-T)	Case-control	None major	Moderate	moderate	0	59	0-59			0.64	0.37	1.1	0.37-1.1	2,4,6 months	2 doses	Vaccine Efficacy	0.87	Yes	No	Low Quality	low-income SSA	PRP-T	x	-0.446287	-0.994252	0.0953102	1	0.37	1.1	0
Lewis, Uganda, 2008 (0-59mo)	0	Bacterial meningitis morbidity	Hib conjugate vaccine (DTP-PRP-T)	Case-control	None major	Moderate	moderate	0	59	0-59			0.47	0.32	0.89	0.32-0.89	2,4,6 months	At least 2 doses	Vaccine Efficacy	0.87	Yes	No	Low Quality	low-income SSA	PRP-T		-0.755023	-1.13943	-0.116534		0.32	0.89	0
Lewis, Uganda, 2008 (0-59mo)	0	Hib meningitis morbidity	Hib conjugate vaccine (DTP-PRP-T)	Case-control	None major	Moderate	moderate	0	59	0-59			0.07	0.01	0.58	0.01-0.58	2,4,6 months	2 doses	Vaccine Efficacy	0.87	Yes	No	Low Quality	low-income SSA	PRP-T		-2.65926	-4.60517	-0.544727		0.01	0.58	0
Lewis, Uganda, 2008 (0-59mo)	0	Bacterial meningitis morbidity	Hib conjugate vaccine (DTP-PRP-T)	Case-control	None major	Moderate	moderate	0	59	0-59			0.32	0.19	0.54	0.19-0.54	2,4,6 months	3 doses	Vaccine Efficacy	0.87	Yes	No	Low Quality	low-income SSA	PRP-T		-1.13943	-1.66073	-0.616186		0.19	0.54	0
Lewis, Uganda, 2008 (0-59mo)	0	Hib meningitis morbidity	Hib conjugate vaccine (DTP-PRP-T)	Case-control	None major	Moderate	moderate	0	59	0-59			0.35	0.21	0.59	0.21-0.59	2,4,6 months	At least 1 dose	Vaccine Efficacy	0.87	Yes	No	Low Quality	low-income SSA	PRP-T		-1.04982	-1.56065	-0.527633		0.21	0.59	0
Lewis, Uganda, 2008 (0-59mo)	0	Bacterial meningitis morbidity	Hib conjugate vaccine (DTP-PRP-T)	Case-control	None major	Moderate	moderate	0	59	0-59		total 503 (CC)	0.4	0.2	0.79	0.2-0.79	2,4,6 months	1 dose	Vaccine Efficacy	0.87	Yes	No	Low Quality	low-income SSA	PRP-T		-0.916291	-1.60944	-0.235722		0.2	0.79	0
Lewis, Uganda, 2008 (0-59mo)	0	Hib meningitis morbidity	Hib conjugate vaccine (DTP-PRP-T)	Case-control	None major	Moderate	moderate	0	59	0-59			0.37	0.14	1	0.14-1.000001	2,4,6 months	1 dose	Vaccine Efficacy	0.87	Yes	No	Low Quality	low-income SSA	PRP-T		-0.994252	-1.96611	9.54e-07		0.14	1	0
Lewis, Uganda, 2008 (0-59mo)	0	Bacterial meningitis morbidity	Hib conjugate vaccine (DTP-PRP-T)	Case-control	None major	Moderate	moderate	0	59	0-59			0.62	0.5	0.77	0.5-0.77	2,4,6 months	At least 1 dose	Vaccine Efficacy	0.87	Yes	No	Low Quality	low-income SSA	PRP-T		-0.478036	-0.693147	-0.261365		0.5	0.77	0
Mulholland, The Gambia, 1997 (2-11mo)	0	Hib meningitis morbidity	Hib conjugate vaccine (DTP-PRP-T)	RCT	None major	Moderate	moderate	2	11	2012-02-11	12	1	0.084	0.01	0.65	0.01-0.65	2,3,4 months	3 doses	Vaccine Efficacy	3rd dose, infants, 2005: Kampala 39%, Gulu District 98%, and Mbarara District 75%	Yes	No	High Quality	low-income SSA	ACTHib		-2.47694	-4.60517	-0.430783		0.01	0.65	0
Mulholland, The Gambia, 1997 (2-11mo)	0	Hib meningitis morbidity	Hib conjugate vaccine (DTP-PRP-T)	RCT	None major	Moderate	moderate	2	11	2012-02-11	16	1	0.063	0.008	0.48	0.008-0.48	2,3,4 months	At least 2 doses	Vaccine Efficacy	3rd dose, infants, 2005: Kampala 39%, Gulu District 98%, and Mbarara District 75%	Yes	No	High Quality	low-income SSA	ACTHib		-2.76462	-4.82831	-0.733969		0.008	0.48	0
Mulholland, The Gambia, 1997 (2-11mo)	0	Hib meningitis morbidity	Hib conjugate vaccine (DTP-PRP-T)	RCT	None major	Moderate	moderate	2	11	2012-02-11	4	3	0.745	0.17	3.33	0.17-3.33	2,3,4 months	1 dose	Vaccine Efficacy	3rd dose, infants, 2005: Kampala 39%, Gulu District 98%, and Mbarara District 75%	Yes	No	High Quality	low-income SSA	ACTHib		-0.294371	-1.77196	1.20297		0.17	3.33	0
Mulholland, The Gambia, 1997 (2-11mo)	0	Hib meningitis morbidity	Hib conjugate vaccine (DTP-PRP-T)	RCT	None major	Moderate	moderate	2	11	2012-02-11	4	0	2e-06	1e-06	3.33	0.000001-3.33	2,3,4 months	2 doses	Vaccine Efficacy	3rd dose, infants, 2005: Kampala 39%, Gulu District 98%, and Mbarara District 75%	Yes	No	High Quality	low-income SSA	ACTHib		-13.1224	-13.8155	1.20297		1e-06	3.33	0
Mulholland, The Gambia, 1997 (2-11mo)	0	All-cause mortality	Hib conjugate vaccine (DTP-PRP-T)	RCT	None major	Moderate	moderate	2	11	2012-02-11	131	123	0.944734	0.730188	1.19291	0.730188-1.192911	2,3,4 months	At least 1 dose	Vaccine Efficacy	3rd dose, infants, 2005: Kampala 39%, Gulu District 98%, and Mbarara District 75%	Yes	No	High Quality	low-income SSA	ACTHib		-0.0568516	-0.314453	0.176397		0.730188	1.19291	0
Mulholland, The Gambia, 1997 (2-11mo)	0	Hib meningitis mortality	Hib conjugate vaccine (DTP-PRP-T)	RCT	None major	Moderate	moderate	2	11	2012-02-11	21	7	0.285714	0.0589948	1.36678	0.0589947810185665-1.36678011353484	2,3,4 months	At least 1 dose	Vaccine Efficacy	3rd dose, infants, 2005: Kampala 39%, Gulu District 98%, and Mbarara District 75%	Yes	No	High Quality	low-income SSA	ACTHib	1	-1.25276	-2.83031	0.312458	1	0.0589948	1.36678	0
Renner, Ghana, 2007 (1-59mo)	2	Bacterial meningitis morbidity	Hib conjugate vaccine (DTP-PRP-T)	Pre-post introduction		High	moderate	1	59	1959-01-01			0.571153	0.18	4.3	0.18-4.3		Pre-post	CFR		Yes	No	Very low quality	low-income SSA	pentavalent Hib-DT-HBV		-0.560098	-1.7148	1.45861		0.18	4.3	0
Ribeiro, Brazil, 2007 (0-59mo)	0	Hib meningitis morbidity	Hib conjugate vaccine (DTP-PRP-T)	Pre-post introduction	None major	Moderate	high	0	59	0-59	78	2	0.025	0.007	0.09	0.007-0.09	2,4,6 months	Pre-post	Incidence rate	, 2004, age and doses not specified	Yes	No	Low Quality	upper mid-income Latin America and Caribbean	CRM197, PRP-T		-3.68888	-4.96185	-2.40795		0.007	0.09	0
Ruocco, Uruguay, 1999 (0-59mo)	0	Hib meningitis morbidity	Hib conjugate vaccine (DTP-PRP-T)	Pre-post introduction	None major	High	unknown	0	59	0-59			0.001923	1e-06	2.26	0.000001-2.26	2,4,6 months	Pre-post	Incidence rate	76.6% in children 2mo-4 years in cathcup campaign 1994; subsequently over 80% (number of doses unclear)	Yes	No	Low Quality	upper mid-income Latin America and Caribbean	not stated		-6.25387	-13.8155	0.815365		1e-06	2.26	0
Russell, Tonga, 2009 (1-59mo)	0	Hib meningitis morbidity	Hib conjugate vaccine (DTP-PRP-T)	Pre-post introduction	None major	High	high	1	59	1959-01-01	17	0	2e-06	1e-06	3e-06	0.000001-0.000003	complex history but currently 6,10,14 weeks	Pre-post	Incidence rate	99.1%, 2006 (age maximum and number of doses not specified)	Yes	No	Low Quality	low-mid income South Pacific	Vaxem-Hib, Tetract-Hib		-13.1224	-13.8155	-12.7169		1e-06	3e-06	0
Russell, Tonga, 2009 (1-59mo)	0	All-cause meningitis morbidity	Hib conjugate vaccine (DTP-PRP-T)	Pre-post introduction	None major	High	high	1	59	1959-01-01	51	14.6667	0.83	0.44	1.43	0.44-1.43	complex history but currently 6,10,14 weeks	Pre-post	Incidence rate	99.1%, 2006 (age maximum and number of doses not specified)	Yes	No	Low Quality	low-mid income South Pacific	Vaxem-Hib, Tetract-Hib		-0.18633	-0.820981	0.357674		0.44	1.43	0
Russell, Tonga, 2009 (1-59mo)	0	Bacterial meningitis morbidity	Hib conjugate vaccine (DTP-PRP-T)	Pre-post introduction	None major	High	high	1	59	1959-01-01	43	8.25	0.55	0.238	1.11	0.238-1.11	complex history but currently 6,10,14 weeks	Pre-post	Incidence rate	99.1%, 2006 (age maximum and number of doses not specified)	Yes	No	Low Quality	low-mid income South Pacific	Vaxem-Hib, Tetract-Hib		-0.597837	-1.43548	0.10436		0.238	1.11	0
Simoes, Brazil, 2004 (2-59mo)	0	Hib meningitis mortality	Hib conjugate vaccine (DTP-PRP-T)	Pre-post introduction	Major change to scope of surveillance system during study	Moderate	high	2	59	1959-02-01			1.06137	0.74	1.53	0.74-1.53	2,4,6 months	Pre-post	CFR	Goias vaccine coverage 90% 2001 (age maximum and number of doses not specified)	Yes	No	Very low quality	upper mid-income Latin America and Caribbean	HibTITER, PRP-T	1	0.0595649	-0.301105	0.425268	1	0.74	1.53	50.8517
Simoes, Brazil, 2004 (2-59mo)	0	Bacterial meningitis morbidity	Hib conjugate vaccine (DTP-PRP-T)	Pre-post introduction	Major change to scope of surveillance system during study	Moderate	high	2	59	1959-02-01	111	58	0.4919	0.35808	0.675731	0.35808-0.675731	2,4,6 months	Pre-post	Incidence rate	Goias vaccine coverage 90% 2001 (age maximum and number of doses not specified)	Yes	No	Very low quality	upper mid-income Latin America and Caribbean	HibTITER, PRP-T		-0.70948	-1.027	-0.39196	1	0.35808	0.675731	0
Simoes, Brazil, 2004 (2-59mo)	0	Hib meningitis morbidity	Hib conjugate vaccine (DTP-PRP-T)	Pre-post introduction	Major change to scope of surveillance system during study	Moderate	high	2	59	1959-02-01	194	36	0.21	0.11	0.41	0.11-0.41	2,4,6 months	Pre-post	Incidence rate	Goias vaccine coverage 90% 2001 (age maximum and number of doses not specified)	Yes	No	Very low quality	upper mid-income Latin America and Caribbean	HibTITER, PRP-T		-1.56065	-2.20728	-0.891598	1	0.11	0.41	0
Wilson, Fiji, 2003 (0-60mo)	0	Bacterial meningitis morbidity	Hib conjugate vaccine (DTP-PRP-T)	Pre-post introduction	unclear completeness of ascertainment	high	moderate	0	60	0-60	194	105	0.541237	0.43	0.67	0.43-0.67	2,4,6 months	Pre-post	Incidence rate	76% 3-dose coverage, 1999 (age maximum not specified)			Very low quality				-0.613898	-0.84397	-0.400477		0.43	0.67	0
Wilson, Fiji, 2003 (0-60mo)	0	Hib meningitis morbidity	Hib conjugate vaccine (DTP-PRP-T)	Pre-post introduction	unclear completeness of ascertainment	High	moderate	0	60	0-60	19	5	0.263158	0.1	0.7	0.1-0.7	2,4,6 months	Pre-post	Incidence rate	76% 3-dose coverage, 1999 (age maximum not specified)			Very low quality				-1.335	-2.30259	-0.356675		0.1	0.7	0
Wilson, Fiji, 2003 (0-60mo)	0	All-cause meningitis morbidity	Hib conjugate vaccine (DTP-PRP-T)	Pre-post introduction	unclear completeness of ascertainment	High	moderate	0	60	0-60	128	86	0.671875	0.51	0.88	0.51-0.88	2,4,6 months	Pre-post	Incidence rate	76% 3-dose coverage, 1999 (age maximum not specified)			Very low quality				-0.397683	-0.673345	-0.127833		0.51	0.88	0
	exclude_analysis=1 are not included in this as they have to be dropped otherwise cannot perform meta-analysis (every record must have effect, lb, ub)
